# Supplementary material for: Near-infrared-laser-navigated dancing bubble within water via a thermally conductive interface
Source: Nat Commun. 2022 Sep 30;13:5749. doi: 10.1038/s41467-022-33424-4 (PMC9525293; doi:10.1038/s41467-022-33424-4)
Supplement: Supplementary file 14 — Source Data [file 41467_2022_33424_MOESM14_ESM.xlsx]

## Sheet: Figure 1b
t (s)	R (mm)
0	--
0.01	0.26829
0.02	0.70732
0.03	0.43902
0.04	0.53659
0.05	0.5122
0.06	0.43902
0.07	0.41463
0.08	0.39024
0.09	0.34146
0.1	0.34146
0.11	0.29268
0.12	0.21951
0.13	0.19512
0.14	0.19512
0.15	0.19512
0.16	0.19512
0.17	0.19512
0.18	0.19512
0.19	0.19512
0.2	0.19512
0.21	0.19512
0.22	0.19512
0.23	0.17073
0.24	0.17073
0.25	0.17073
0.26	0.17073
0.27	0.14634
0.28	0.17073
0.29	0.17073
0.3	0.17073
0.31	0.17073
0.32	0.17073
0.33	0.17073
0.34	0.17073
0.35	0.19512
0.36	0.17073
0.37	0.19512
0.38	0.17073
0.39	0.19512
0.4	0.14634
0.41	0.17073
0.42	0.19512
0.43	0.17073
0.44	0.17073
0.45	0.17073
0.46	0.17073
0.47	0.17073
0.48	0.17073
0.49	0.17073
0.5	0.17073
0.51	0.17073
0.52	0.17073
0.53	0.17073
0.54	0.17073
0.55	0.17073
0.56	0.17073
0.57	0.17073
0.58	0.17073
0.59	0.17073
0.6	0.17073
0.61	0.19512
0.62	0.19512
0.63	0.17073
0.64	0.17073
0.65	0.19512
0.66	0.17073
0.67	0.19512
0.68	0.19512
0.69	0.17073
0.7	0.17073
0.71	0.17073
0.72	0.17073
0.73	0.17073
0.74	0.17073
0.75	0.19512
0.76	0.17073
0.77	0.17073
0.78	0.17073
0.79	0.17073
0.8	0.17073
0.81	0.19512
0.82	0.19512
0.83	0.17073
0.84	0.19512
0.85	0.17073
0.86	0.19512
0.87	0.17073
0.88	0.17073
0.89	0.17073
0.9	0.19512
0.91	0.19512
0.92	0.19512
0.93	0.17073
0.94	0.19512
0.95	0.17073
0.96	0.17073
0.97	0.19512
0.98	0.19512
0.99	0.19512
1	0.19512
1.01	0.17073
1.02	0.17073
1.03	0.17073
1.04	0.17073
1.05	0.17073
1.06	0.17073
1.07	0.17073
1.08	0.19512
1.09	0.19512
1.1	0.17073
1.11	0.19512
1.12	0.19512
1.13	0.19512
1.14	0.19512
1.15	0.19512
1.16	0.19512
1.17	0.17073
1.18	0.19512
1.19	0.19512
1.2	0.17073
1.21	0.19512
1.22	0.17073
1.23	0.17073
1.24	0.19512
1.25	0.17073
1.26	0.17073
1.27	0.19512
1.28	0.19512
1.29	0.19512
1.3	0.19512
1.31	0.19512
1.32	0.19512
1.33	0.19512
1.34	0.17073
1.35	0.19512
1.36	0.19512
1.37	0.19512
1.38	0.19512
1.39	0.19512
1.4	0.19512
1.41	0.19512
1.42	0.17073
1.43	0.19512
1.44	0.19512
1.45	0.19512
1.46	0.19512
1.47	0.19512
1.48	0.19512
1.49	0.19512
1.5	0.17073
1.51	0.19512
1.52	0.19512
1.53	0.19512
1.54	0.19512
1.55	0.19512
1.56	0.19512
1.57	0.19512
1.58	0.19512
1.59	0.19512
1.6	0.19512
1.61	0.19512
1.62	0.21951
1.63	0.19512
1.64	0.19512
1.65	0.19512
1.66	0.19512
1.67	0.19512
1.68	0.19512
1.69	0.21951
1.7	0.19512
1.71	0.19512
1.72	0.19512
1.73	0.19512
1.74	0.19512
1.75	0.19512
1.76	0.19512
1.77	0.19512
1.78	0.19512
1.79	0.19512
1.8	0.19512
1.81	0.19512
1.82	0.19512
1.83	0.19512
1.84	0.19512
1.85	0.19512
1.86	0.19512
1.87	0.19512
1.88	0.19512
1.89	0.19512
1.9	0.19512
1.91	0.19512
1.92	0.19512
1.93	0.21951
1.94	0.19512
1.95	0.19512
1.96	0.19512
1.97	0.21951
1.98	0.21951
1.99	0.19512
2	0.19512
2.01	0.21951
2.02	0.19512
2.03	0.19512
2.04	0.19512
2.05	0.19512
2.06	0.21951
2.07	0.19512
2.08	0.19512
2.09	0.21951
2.1	0.21951
2.11	0.21951
2.12	0.21951
2.13	0.21951
2.14	0.21951
2.15	0.21951
2.16	0.21951
2.17	0.19512
2.18	0.19512
2.19	0.19512
2.2	0.19512
2.21	0.21951
2.22	0.21951
2.23	0.21951
2.24	0.21951
2.25	0.21951
2.26	0.21951
2.27	0.21951
2.28	0.19512
2.29	0.21951
2.3	0.19512
2.31	0.21951
2.32	0.21951
2.33	0.21951
2.34	0.21951
2.35	0.21951
2.36	0.19512
2.37	0.21951
2.38	0.21951
2.39	0.19512
2.4	0.21951
2.41	0.21951
2.42	0.21951
2.43	0.19512
2.44	0.21951
2.45	0.21951
2.46	0.21951
2.47	0.21951
2.48	0.19512
2.49	0.21951
2.5	0.21951
2.51	0.21951
2.52	0.21951
2.53	0.21951
2.54	0.21951
2.55	0.21951
2.56	0.21951
2.57	0.21951
2.58	0.21951
2.59	0.21951
2.6	0.21951
2.61	0.2439
2.62	0.19512
2.63	0.21951
2.64	0.21951
2.65	0.21951
2.66	0.21951
2.67	0.21951
2.68	0.19512
2.69	0.21951
2.7	0.21951
2.71	0.21951
2.72	0.21951
2.73	0.2439
2.74	0.2439
2.75	0.2439
2.76	0.21951
2.77	0.21951
2.78	0.21951
2.79	0.21951
2.8	0.2439
2.81	0.21951
2.82	0.2439
2.83	0.21951
2.84	0.21951
2.85	0.21951
2.86	0.2439
2.87	0.21951
2.88	0.21951
2.89	0.21951
2.9	0.21951
2.91	0.21951
2.92	0.21951
2.93	0.21951
2.94	0.21951
2.95	0.21951
2.96	0.21951
2.97	0.2439
2.98	0.2439
2.99	0.21951
3	0.2439
3.01	0.2439
3.02	0.2439
3.03	0.21951
3.04	0.21951
3.05	0.21951
3.06	0.21951
3.07	0.21951
3.08	0.21951
3.09	0.21951
3.1	0.21951
3.11	0.2439
3.12	0.21951
3.13	0.2439
3.14	0.21951
3.15	0.21951
3.16	0.21951
3.17	0.21951
3.18	0.2439
3.19	0.2439
3.2	0.2439
3.21	0.21951
3.22	0.21951
3.23	0.21951
3.24	0.21951
3.25	0.21951
3.26	0.2439
3.27	0.21951
3.28	0.21951
3.29	0.2439
3.3	0.21951
3.31	0.21951
3.32	0.21951
3.33	0.21951
3.34	0.21951
3.35	0.21951
3.36	0.21951
3.37	0.21951
3.38	0.21951
3.39	0.2439
3.4	0.2439
3.41	0.21951
3.42	0.21951
3.43	0.21951
3.44	0.21951
3.45	0.21951
3.46	0.2439
3.47	0.2439
3.48	0.21951
3.49	0.21951
3.5	0.2439
3.51	0.2439
3.52	0.21951
3.53	0.21951
3.54	0.21951
3.55	0.21951
3.56	0.21951
3.57	0.21951
3.58	0.21951
3.59	0.21951
3.6	0.2439
3.61	0.21951
3.62	0.21951
3.63	0.21951
3.64	0.2439
3.65	0.2439
3.66	0.21951
3.67	0.21951
3.68	0.21951
3.69	0.21951
3.7	0.21951
3.71	0.21951
3.72	0.21951
3.73	0.21951
3.74	0.21951
3.75	0.21951
3.76	0.2439
3.77	0.2439
3.78	0.21951
3.79	0.21951
3.8	0.2439
3.81	0.21951
3.82	0.21951
3.83	0.21951
3.84	0.21951
3.85	0.21951
3.86	0.21951
3.87	0.21951
3.88	0.21951
3.89	0.21951
3.9	0.21951
3.91	0.21951
3.92	0.21951
3.93	0.21951
3.94	0.21951
3.95	0.21951
3.96	0.21951
3.97	0.21951
3.98	0.21951
3.99	0.21951
4	0.21951
4.01	0.21951
4.02	0.21951
4.03	0.21951
4.04	0.21951
4.05	0.21951
4.06	0.21951
4.07	0.21951
4.08	0.21951
4.09	0.21951
4.1	0.21951
4.11	0.21951
4.12	0.21951
4.13	0.21951
4.14	0.21951
4.15	0.21951
4.16	0.21951
4.17	0.21951
4.18	0.21951
4.19	0.21951
4.2	0.21951
4.21	0.21951
4.22	0.21951
4.23	0.21951
4.24	0.21951
4.25	0.21951
4.26	0.21951
4.27	0.21951
4.28	0.21951
4.29	0.21951
4.3	0.21951
4.31	0.21951
4.32	0.21951
4.33	0.21951
4.34	0.21951
4.35	0.21951
4.36	0.21951
4.37	0.21951
4.38	0.21951
4.39	0.21951
4.4	0.21951
4.41	0.21951
4.42	0.21951
4.43	0.21951
4.44	0.21951
4.45	0.21951
4.46	0.2439
4.47	0.21951
4.48	0.2439
4.49	0.21951
4.5	0.21951
4.51	0.21951
4.52	0.21951
4.53	0.21951
4.54	0.21951
4.55	0.2439
4.56	0.21951
4.57	0.21951
4.58	0.21951
4.59	0.21951
4.6	0.2439
4.61	0.21951
4.62	0.21951
4.63	0.21951
4.64	0.21951
4.65	0.21951
4.66	0.21951
4.67	0.2439
4.68	0.21951
4.69	0.21951
4.7	0.21951
4.71	0.21951
4.72	0.21951
4.73	0.21951
4.74	0.21951
4.75	0.21951
4.76	0.21951
4.77	0.21951
4.78	0.21951
4.79	0.21951
4.8	0.21951
4.81	0.21951
4.82	0.21951
4.83	0.21951
4.84	0.21951
4.85	0.21951
4.86	0.21951
4.87	0.21951
4.88	0.21951
4.89	0.21951
4.9	0.21951
4.91	0.21951
4.92	0.21951
4.93	0.21951
4.94	0.21951
4.95	0.21951
4.96	0.21951
4.97	0.21951
4.98	0.21951
4.99	0.21951
5	0.21951
5.01	0.21951
5.02	0.21951
5.03	0.21951
5.04	0.21951
5.05	0.21951
5.06	0.21951
5.07	0.21951
5.08	0.21951
5.09	0.21951
5.1	0.21951
5.11	0.21951
5.12	0.21951
5.13	0.21951
5.14	0.21951
5.15	0.21951
5.16	0.21951
5.17	0.21951
5.18	0.21951
5.19	0.2439
5.2	0.21951
5.21	0.21951
5.22	0.21951
5.23	0.21951
5.24	0.21951
5.25	0.21951
5.26	0.21951
5.27	0.21951
5.28	0.21951
5.29	0.21951
5.3	0.21951
5.31	0.21951
5.32	0.21951
5.33	0.21951
5.34	0.21951
5.35	0.21951
5.36	0.21951
5.37	0.21951
5.38	0.21951
5.39	0.21951
5.4	0.21951
5.41	0.21951
5.42	0.21951
5.43	0.21951
5.44	0.21951
5.45	0.21951
5.46	0.21951
5.47	0.21951
5.48	0.21951
5.49	0.21951
5.5	0.21951
5.51	0.21951
5.52	0.21951
5.53	0.21951
5.54	0.21951
5.55	0.21951
5.56	0.21951
5.57	0.21951
5.58	0.21951
5.59	0.21951
5.6	0.21951
5.61	0.21951
5.62	0.21951
5.63	0.21951
5.64	0.21951
5.65	0.21951
5.66	0.21951
5.67	0.21951
5.68	0.21951
5.69	0.21951
5.7	0.21951
5.71	0.21951
5.72	0.21951
5.73	0.21951
5.74	0.21951
5.75	0.21951
5.76	0.21951
5.77	0.21951
5.78	0.21951
5.79	0.21951
5.8	0.21951
5.81	0.21951
5.82	0.21951
5.83	0.21951
5.84	0.21951
5.85	0.21951
5.86	0.21951
5.87	0.21951
5.88	0.21951
5.89	0.21951
5.9	0.21951
5.91	0.21951
5.92	0.21951
5.93	0.21951
5.94	0.21951
5.95	0.21951
5.96	0.21951
5.97	0.21951
5.98	0.21951
5.99	0.21951
6	0.21951
6.01	0.21951
6.02	0.21951
6.03	0.21951
6.04	0.21951
6.05	0.21951
6.06	0.21951
6.07	0.21951
6.08	0.21951
6.09	0.21951
6.1	0.21951
6.11	0.21951
6.12	0.21951
6.13	0.21951
6.14	0.21951
6.15	0.21951
6.16	0.21951
6.17	0.21951
6.18	0.21951
6.19	0.21951
6.2	0.21951
6.21	0.21951
6.22	0.21951
6.23	0.21951
6.24	0.21951
6.25	0.21951
6.26	0.21951
6.27	0.21951
6.28	0.21951
6.29	0.21951
6.3	0.21951
6.31	0.21951
6.32	0.21951
6.33	0.21951
6.34	0.21951
6.35	0.21951
6.36	0.21951
6.37	0.21951
6.38	0.21951
6.39	0.21951
6.4	0.21951
6.41	0.21951
6.42	0.21951
6.43	0.21951
6.44	0.21951
6.45	0.21951
6.46	0.21951
6.47	0.21951
6.48	0.21951
6.49	0.21951
6.5	0.21951
6.51	0.21951
6.52	0.21951
6.53	0.21951
6.54	0.21951
6.55	0.21951
6.56	0.21951
6.57	0.2439
6.58	0.21951
6.59	0.2439
6.6	0.2439
6.61	0.2439
6.62	0.2439
6.63	0.2439
6.64	0.2439
6.65	0.2439
6.66	0.21951
6.67	0.2439
6.68	0.2439
6.69	0.2439
6.7	0.2439
6.71	0.2439
6.72	0.2439
6.73	0.2439
6.74	0.2439
6.75	0.2439
6.76	0.2439
6.77	0.2439
6.78	0.2439
6.79	0.2439
6.8	0.2439
6.81	0.2439
6.82	0.2439
6.83	0.2439
6.84	0.2439
6.85	0.2439
6.86	0.2439
6.87	0.2439
6.88	0.2439
6.89	0.2439
6.9	0.2439
6.91	0.2439
6.92	0.2439
6.93	0.2439
6.94	0.2439
6.95	0.2439
6.96	0.2439
6.97	0.2439
6.98	0.2439
6.99	0.2439
7	0.2439
7.01	0.2439
7.02	0.2439
7.03	0.2439
7.04	0.2439
7.05	0.2439
7.06	0.2439
7.07	0.2439
7.08	0.2439
7.09	0.2439
7.1	0.2439
7.11	0.2439
7.12	0.2439
7.13	0.2439
7.14	0.2439
7.15	0.2439
7.16	0.2439
7.17	0.2439
7.18	0.2439
7.19	0.2439
7.2	0.2439
7.21	0.2439
7.22	0.2439
7.23	0.2439
7.24	0.2439
7.25	0.2439
7.26	0.2439
7.27	0.2439
7.28	0.2439
7.29	0.2439
7.3	0.2439
7.31	0.2439
7.32	0.2439
7.33	0.2439
7.34	0.2439
7.35	0.2439
7.36	0.2439
7.37	0.2439
7.38	0.2439
7.39	0.2439
7.4	0.2439
7.41	0.2439
7.42	0.2439
7.43	0.2439
7.44	0.2439
7.45	0.2439
7.46	0.2439
7.47	0.2439
7.48	0.2439
7.49	0.2439
7.5	0.2439
7.51	0.2439
7.52	0.2439
7.53	0.2439
7.54	0.2439
7.55	0.2439
7.56	0.2439
7.57	0.2439
7.58	0.2439
7.59	0.2439
7.6	0.2439
7.61	0.2439
7.62	0.2439
7.63	0.2439
7.64	0.2439
7.65	0.2439
7.66	0.2439
7.67	0.2439
7.68	0.2439
7.69	0.2439
7.7	0.2439
7.71	0.2439
7.72	0.2439
7.73	0.2439
7.74	0.2439
7.75	0.2439
7.76	0.2439
7.77	0.2439
7.78	0.2439
7.79	0.2439
7.8	0.2439
7.81	0.2439
7.82	0.2439
7.83	0.2439
7.84	0.2439
7.85	0.2439
7.86	0.2439
7.87	0.2439
7.88	0.2439
7.89	0.2439
7.9	0.2439
7.91	0.2439
7.92	0.2439
7.93	0.2439
7.94	0.2439
7.95	0.2439
7.96	0.2439
7.97	0.2439
7.98	0.2439
7.99	0.2439
8	0.2439
8.01	0.2439
8.02	0.2439
8.03	0.2439
8.04	0.2439
8.05	0.2439
8.06	0.2439
8.07	0.2439
8.08	0.2439
8.09	0.2439
8.1	0.2439
8.11	0.26829
8.12	0.2439
8.13	0.26829
8.14	0.2439
8.15	0.2439
8.16	0.2439
8.17	0.26829
8.18	0.2439
8.19	0.26829
8.2	0.26829
8.21	0.2439
8.22	0.26829
8.23	0.26829
8.24	0.2439
8.25	0.2439
8.26	0.26829
8.27	0.26829
8.28	0.26829
8.29	0.26829
8.3	0.26829
8.31	0.26829
8.32	0.26829
8.33	0.26829
8.34	0.26829
8.35	0.26829
8.36	0.26829
8.37	0.26829
8.38	0.26829
8.39	0.26829
8.4	0.26829
8.41	0.26829
8.42	0.26829
8.43	0.26829
8.44	0.26829
8.45	0.26829
8.46	0.26829
8.47	0.26829
8.48	0.26829
8.49	0.26829
8.5	0.26829
8.51	0.26829
8.52	0.26829
8.53	0.26829
8.54	0.26829
8.55	0.26829
8.56	0.26829
8.57	0.26829
8.58	0.26829
8.59	0.26829
8.6	0.26829
8.61	0.26829
8.62	0.26829
8.63	0.26829
8.64	0.26829
8.65	0.26829
8.66	0.26829
8.67	0.26829
8.68	0.26829
8.69	0.26829
8.7	0.26829
8.71	0.26829
8.72	0.26829
8.73	0.26829
8.74	0.26829
8.75	0.26829
8.76	0.26829
8.77	0.26829
8.78	0.26829
8.79	0.26829
8.8	0.26829
8.81	0.26829
8.82	0.26829
8.83	0.26829
8.84	0.26829
8.85	0.26829
8.86	0.26829
8.87	0.26829
8.88	0.26829
8.89	0.26829
8.9	0.26829
8.91	0.26829
8.92	0.26829
8.93	0.26829
8.94	0.26829
8.95	0.26829
8.96	0.26829
8.97	0.26829
8.98	0.26829
8.99	0.26829
9	0.26829
9.01	0.26829
9.02	0.26829
9.03	0.26829
9.04	0.26829
9.05	0.26829
9.06	0.26829
9.07	0.26829
9.08	0.26829
9.09	0.26829
9.1	0.26829
9.11	0.26829
9.12	0.26829
9.13	0.26829
9.14	0.26829
9.15	0.26829
9.16	0.26829
9.17	0.26829
9.18	0.26829
9.19	0.26829
9.2	0.26829
9.21	0.26829
9.22	0.26829
9.23	0.26829
9.24	0.26829
9.25	0.26829
9.26	0.26829
9.27	0.26829
9.28	0.26829
9.29	0.26829
9.3	0.26829
9.31	0.26829
9.32	0.26829
9.33	0.26829
9.34	0.26829
9.35	0.26829
9.36	0.26829
9.37	0.26829
9.38	0.26829
9.39	0.26829
9.4	0.26829
9.41	0.26829
9.42	0.26829
9.43	0.26829
9.44	0.26829
9.45	0.26829
9.46	0.26829
9.47	0.26829
9.48	0.26829
9.49	0.26829
9.5	0.26829
9.51	0.26829
9.52	0.26829
9.53	0.26829
9.54	0.26829
9.55	0.26829
9.56	0.26829
9.57	0.26829
9.58	0.26829
9.59	0.26829
9.6	0.26829
9.61	0.26829
9.62	0.26829
9.63	0.26829
9.64	0.26829
9.65	0.26829
9.66	0.26829
9.67	0.29268
9.68	0.29268
9.69	0.29268
9.7	0.26829
9.71	0.29268
9.72	0.26829
9.73	0.26829
9.74	0.29268
9.75	0.29268
9.76	0.29268
9.77	0.29268
9.78	0.29268
9.79	0.29268
9.8	0.29268
9.81	0.29268
9.82	0.29268
9.83	0.29268
9.84	0.29268
9.85	0.29268
9.86	0.29268
9.87	0.29268
9.88	0.29268
9.89	0.29268
9.9	0.29268
9.91	0.29268
9.92	0.29268
9.93	0.29268
9.94	0.29268
9.95	0.29268
9.96	0.29268
9.97	0.29268
9.98	0.29268
9.99	0.29268
10	0.29268
10.01	0.29268
10.02	0.29268
10.03	0.29268
10.04	0.29268
10.05	0.29268
10.06	0.29268
10.07	0.29268
10.08	0.29268
10.09	0.29268
10.1	0.29268
10.11	0.29268
10.12	0.29268
10.13	0.29268
10.14	0.29268
10.15	0.29268
10.16	0.29268
10.17	0.29268
10.18	0.29268
10.19	0.29268
10.2	0.29268
10.21	0.29268
10.22	0.29268
10.23	0.29268
10.24	0.29268
10.25	0.29268
10.26	0.29268
10.27	0.29268
10.28	0.29268
10.29	0.29268
10.3	0.29268
10.31	0.29268
10.32	0.29268
10.33	0.29268
10.34	0.29268
10.35	0.29268
10.36	0.29268
10.37	0.29268
10.38	0.29268
10.39	0.29268
10.4	0.29268
10.41	0.29268
10.42	0.29268
10.43	0.29268
10.44	0.29268
10.45	0.29268
10.46	0.29268
10.47	0.29268
10.48	0.29268
10.49	0.29268
10.5	0.29268
10.51	0.29268
10.52	0.29268
10.53	0.29268
10.54	0.29268
10.55	0.29268
10.56	0.29268
10.57	0.29268
10.58	0.29268
10.59	0.29268
10.6	0.29268
10.61	0.29268
10.62	0.29268
10.63	0.29268
10.64	0.29268
10.65	0.29268
10.66	0.29268
10.67	0.29268
10.68	0.31707
10.69	0.31707
10.7	0.31707
10.71	0.31707
10.72	0.31707
10.73	0.31707
10.74	0.29268
10.75	0.31707
10.76	0.29268
10.77	0.31707
10.78	0.31707
10.79	0.31707
10.8	0.31707
10.81	0.31707
10.82	0.31707
10.83	0.31707
10.84	0.31707
10.85	0.31707
10.86	0.31707
10.87	0.31707
10.88	0.31707
10.89	0.31707
10.9	0.31707
10.91	0.31707
10.92	0.31707
10.93	0.31707
10.94	0.31707
10.95	0.31707
10.96	0.31707
10.97	0.31707
10.98	0.31707
10.99	0.31707
11	0.31707
11.01	0.31707
11.02	0.31707
11.03	0.31707
11.04	0.31707
11.05	0.31707
11.06	0.31707
11.07	0.31707
11.08	0.31707
11.09	0.31707
11.1	0.31707
11.11	0.31707
11.12	0.31707
11.13	0.31707
11.14	0.31707
11.15	0.31707
11.16	0.31707
11.17	0.31707
11.18	0.31707
11.19	0.31707
11.2	0.31707
11.21	0.31707
11.22	0.31707
11.23	0.31707
11.24	0.31707
11.25	0.31707
11.26	0.31707
11.27	0.31707
11.28	0.31707
11.29	0.31707
11.3	0.31707
11.31	0.31707
11.32	0.31707
11.33	0.31707
11.34	0.31707
11.35	0.31707
11.36	0.31707
11.37	0.31707
11.38	0.31707
11.39	0.31707
11.4	0.31707
11.41	0.31707
11.42	0.31707
11.43	0.31707
11.44	0.31707
11.45	0.31707
11.46	0.31707
11.47	0.31707
11.48	0.31707
11.49	0.31707
11.5	0.31707
11.51	0.31707
11.52	0.31707
11.53	0.31707
11.54	0.31707
11.55	0.31707
11.56	0.31707
11.57	0.31707
11.58	0.31707
11.59	0.31707
11.6	0.31707
11.61	0.31707
11.62	0.31707
11.63	0.31707
11.64	0.31707
11.65	0.31707
11.66	0.31707
11.67	0.31707
11.68	0.31707
11.69	0.31707
11.7	0.31707
11.71	0.31707
11.72	0.31707
11.73	0.31707
11.74	0.31707
11.75	0.31707
11.76	0.31707
11.77	0.31707
11.78	0.31707
11.79	0.31707
11.8	0.31707
11.81	0.31707
11.82	0.31707
11.83	0.31707
11.84	0.31707
11.85	0.31707
11.86	0.31707
11.87	0.31707
11.88	0.31707
11.89	0.31707
11.9	0.31707
11.91	0.31707
11.92	0.31707
11.93	0.31707
11.94	0.31707
11.95	0.31707
11.96	0.31707
11.97	0.31707
11.98	0.31707
11.99	0.31707
12	0.31707
12.01	0.31707
12.02	0.31707
12.03	0.31707
12.04	0.31707
12.05	0.31707
12.06	0.31707
12.07	0.31707
12.08	0.31707
12.09	0.31707
12.1	0.31707
12.11	0.31707
12.12	0.31707
12.13	0.31707
12.14	0.31707
12.15	0.31707
12.16	0.31707
12.17	0.31707
12.18	0.34146
12.19	0.31707
12.2	0.34146
12.21	0.34146
12.22	0.31707
12.23	0.31707
12.24	0.31707
12.25	0.31707
12.26	0.31707
12.27	0.34146
12.28	0.34146
12.29	0.34146
12.3	0.34146
12.31	0.34146
12.32	0.34146
12.33	0.34146
12.34	0.34146
12.35	0.34146
12.36	0.34146
12.37	0.34146
12.38	0.34146
12.39	0.34146
12.4	0.34146
12.41	0.34146
12.42	0.34146
12.43	0.34146
12.44	0.34146
12.45	0.34146
12.46	0.34146
12.47	0.34146
12.48	0.34146
12.49	0.34146
12.5	0.34146
12.51	0.34146
12.52	0.34146
12.53	0.34146
12.54	0.34146
12.55	0.34146
12.56	0.34146
12.57	0.34146
12.58	0.34146
12.59	0.34146
12.6	0.34146
12.61	0.34146
12.62	0.34146
12.63	0.34146
12.64	0.34146
12.65	0.34146
12.66	0.34146
12.67	0.34146
12.68	0.34146
12.69	0.34146
12.7	0.34146
12.71	0.34146
12.72	0.34146
12.73	0.34146
12.74	0.34146
12.75	0.34146
12.76	0.34146
12.77	0.34146
12.78	0.36585
12.79	0.34146
12.8	0.34146
12.81	0.36585
12.82	0.36585
12.83	0.36585
12.84	0.36585
12.85	0.36585
12.86	0.36585
12.87	0.36585
12.88	0.36585
12.89	0.36585
12.9	0.36585
12.91	0.36585
12.92	0.36585
12.93	0.36585
12.94	0.36585
12.95	0.36585
12.96	0.36585
12.97	0.36585
12.98	0.36585
12.99	0.36585
13	0.36585
13.01	0.36585
13.02	0.36585
13.03	0.36585
13.04	0.36585
13.05	0.36585
13.06	0.36585
13.07	0.36585
13.08	0.36585
13.09	0.36585
13.1	0.36585
13.11	0.36585
13.12	0.36585
13.13	0.36585
13.14	0.36585
13.15	0.36585
13.16	0.36585
13.17	0.36585
13.18	0.36585
13.19	0.36585
13.2	0.36585
13.21	0.36585
13.22	0.36585
13.23	0.36585
13.24	0.36585
13.25	0.36585
13.26	0.36585
13.27	0.36585
13.28	0.36585
13.29	0.36585
13.3	0.36585
13.31	0.36585
13.32	0.36585
13.33	0.36585
13.34	0.36585
13.35	0.36585
13.36	0.36585
13.37	0.36585
13.38	0.36585
13.39	0.36585
13.4	0.36585
13.41	0.36585
13.42	0.36585
13.43	0.36585
13.44	0.36585
13.45	0.36585
13.46	0.36585
13.47	0.36585
13.48	0.36585
13.49	0.36585
13.5	0.36585
13.51	0.36585
13.52	0.36585
13.53	0.36585
13.54	0.36585
13.55	0.36585
13.56	0.36585
13.57	0.36585
13.58	0.36585
13.59	0.36585
13.6	0.36585
13.61	0.36585
13.62	0.36585
13.63	0.36585
13.64	0.36585
13.65	0.36585
13.66	0.36585
13.67	0.36585
13.68	0.36585
13.69	0.36585
13.7	0.36585
13.71	0.36585
13.72	0.36585
13.73	0.36585
13.74	0.36585
13.75	0.36585
13.76	0.36585
13.77	0.36585
13.78	0.36585
13.79	0.36585
13.8	0.36585
13.81	0.36585
13.82	0.36585
13.83	0.36585
13.84	0.36585
13.85	0.36585
13.86	0.36585
13.87	0.36585
13.88	0.36585
13.89	0.36585
13.9	0.36585
13.91	0.36585
13.92	0.36585
13.93	0.36585
13.94	0.36585
13.95	0.36585
13.96	0.36585
13.97	0.36585
13.98	0.36585
13.99	0.36585
14	0.36585
14.01	0.36585
14.02	0.36585
14.03	0.36585
14.04	0.36585
14.05	0.36585
14.06	0.36585
14.07	0.36585
14.08	0.36585
14.09	0.36585
14.1	0.36585
14.11	0.36585
14.12	0.36585
14.13	0.36585
14.14	0.36585
14.15	0.36585
14.16	0.36585
14.17	0.36585
14.18	0.36585
14.19	0.36585
14.2	0.36585
14.21	0.36585
14.22	0.36585
14.23	0.36585
14.24	0.36585
14.25	0.36585
14.26	0.36585
14.27	0.36585
14.28	0.39024
14.29	0.36585
14.3	0.39024
14.31	0.36585
14.32	0.39024
14.33	0.36585
14.34	0.39024
14.35	0.39024
14.36	0.36585
14.37	0.39024
14.38	0.39024
14.39	0.39024
14.4	0.39024
14.41	0.39024
14.42	0.39024
14.43	0.39024
14.44	0.39024
14.45	0.39024
14.46	0.39024
14.47	0.39024
14.48	0.39024
14.49	0.39024
14.5	0.39024
14.51	0.39024
14.52	0.39024
14.53	0.39024
14.54	0.39024
14.55	0.39024
14.56	0.39024
14.57	0.39024
14.58	0.39024
14.59	0.39024
14.6	0.39024
14.61	0.39024
14.62	0.39024
14.63	0.39024
14.64	0.39024
14.65	0.39024
14.66	0.39024
14.67	0.39024
14.68	0.39024
14.69	0.39024
14.7	0.39024
14.71	0.39024
14.72	0.39024
14.73	0.39024
14.74	0.39024
14.75	0.39024
14.76	0.39024
14.77	0.39024
14.78	0.39024
14.79	0.39024
14.8	0.39024
14.81	0.39024
14.82	0.39024
14.83	0.39024
14.84	0.39024
14.85	0.39024
14.86	0.39024
14.87	0.39024
14.88	0.39024
14.89	0.41463
14.9	0.41463
14.91	0.41463
14.92	0.39024
14.93	0.39024
14.94	0.41463
14.95	0.39024
14.96	0.41463
14.97	0.41463
14.98	0.41463
14.99	0.41463
15	0.41463
15.01	0.41463
15.02	0.41463
15.03	0.41463
15.04	0.41463
15.05	0.41463
15.06	0.41463
15.07	0.41463
15.08	0.41463
15.09	0.41463
15.1	0.41463
15.11	0.41463
15.12	0.41463
15.13	0.41463
15.14	0.41463
15.15	0.41463
15.16	0.41463
15.17	0.41463
15.18	0.41463
15.19	0.41463
15.2	0.41463
15.21	0.41463
15.22	0.41463
15.23	0.41463
15.24	0.41463
15.25	0.41463
15.26	0.41463
15.27	0.41463
15.28	0.41463
15.29	0.41463
15.3	0.41463
15.31	0.41463
15.32	0.41463
15.33	0.41463
15.34	0.41463
15.35	0.41463
15.36	0.41463
15.37	0.41463
15.38	0.41463
15.39	0.41463
15.4	0.41463
15.41	0.41463
15.42	0.41463
15.43	0.41463
15.44	0.41463
15.45	0.41463
15.46	0.41463
15.47	0.41463
15.48	0.41463
15.49	0.41463
15.5	0.41463
15.51	0.41463
15.52	0.41463
15.53	0.41463
15.54	0.41463
15.55	0.41463
15.56	0.41463
15.57	0.41463
15.58	0.41463
15.59	0.41463
15.6	0.41463
15.61	0.41463
15.62	0.41463
15.63	0.41463
15.64	0.41463
15.65	0.41463
15.66	0.41463
15.67	0.41463
15.68	0.41463
15.69	0.41463
15.7	0.41463
15.71	0.41463
15.72	0.41463
15.73	0.41463
15.74	0.41463
15.75	0.41463
15.76	0.41463
15.77	0.41463
15.78	0.41463
15.79	0.41463
15.8	0.41463
15.81	0.41463
15.82	0.41463
15.83	0.41463
15.84	0.41463
15.85	0.41463
15.86	0.41463
15.87	0.41463
15.88	0.41463
15.89	0.41463
15.9	0.41463
15.91	0.41463
15.92	0.43902
15.93	0.41463
15.94	0.41463
15.95	0.43902
15.96	0.41463
15.97	0.41463
15.98	0.43902
15.99	0.41463
16	0.41463
16.01	0.43902
16.02	0.41463
16.03	0.41463
16.04	0.43902
16.05	0.41463
16.06	0.41463
16.07	0.43902
16.08	0.43902
16.09	0.41463
16.1	0.43902
16.11	0.41463
16.12	0.43902
16.13	0.43902
16.14	0.43902
16.15	0.41463
16.16	0.43902
16.17	0.43902
16.18	0.41463
16.19	0.43902
16.2	0.43902
16.21	0.43902
16.22	0.43902
16.23	0.43902
16.24	0.43902
16.25	0.43902
16.26	0.43902
16.27	0.43902
16.28	0.43902
16.29	0.43902
16.3	0.41463
16.31	0.43902
16.32	0.43902
16.33	0.43902
16.34	0.43902
16.35	0.43902
16.36	0.43902
16.37	0.43902
16.38	0.43902
16.39	0.43902
16.4	0.43902
16.41	0.43902
16.42	0.43902
16.43	0.43902
16.44	0.43902
16.45	0.43902
16.46	0.43902
16.47	0.43902
16.48	0.43902
16.49	0.43902
16.5	0.43902
16.51	0.43902
16.52	0.43902
16.53	0.43902
16.54	0.43902
16.55	0.43902
16.56	0.43902
16.57	0.43902
16.58	0.43902
16.59	0.43902
16.6	0.43902
16.61	0.43902
16.62	0.43902
16.63	0.43902
16.64	0.46341
16.65	0.43902
16.66	0.43902
16.67	0.43902
16.68	0.43902
16.69	0.43902
16.7	0.46341
16.71	0.43902
16.72	0.43902
16.73	0.46341
16.74	0.46341
16.75	0.43902
16.76	0.43902
16.77	0.46341
16.78	0.43902
16.79	0.43902
16.8	0.46341
16.81	0.43902
16.82	0.43902
16.83	0.46341
16.84	0.46341
16.85	0.43902
16.86	0.46341
16.87	0.46341
16.88	0.46341
16.89	0.46341
16.9	0.46341
16.91	0.43902
16.92	0.43902
16.93	0.46341
16.94	0.46341
16.95	0.43902
16.96	0.43902
16.97	0.43902
16.98	0.46341
16.99	0.4878
17	0.46341
17.01	0.46341
17.02	0.43902
17.03	0.46341
17.04	0.46341
17.05	0.46341
17.06	0.46341
17.07	0.46341
17.08	0.43902
17.09	0.4878
17.1	0.43902
17.11	0.43902
17.12	0.46341
17.13	0.46341
17.14	0.46341
17.15	0.43902
17.16	0.43902
17.17	0.4878
17.18	0.46341
17.19	0.43902
17.2	0.43902
17.21	0.43902
17.22	0.4878
17.23	0.4878
17.24	0.46341
17.25	0.46341
17.26	0.43902
17.27	0.4878
17.28	0.4878
17.29	0.43902
17.3	0.43902
17.31	0.43902
17.32	0.4878
17.33	0.46341
17.34	0.46341
17.35	0.46341
17.36	0.46341
17.37	0.4878
17.38	0.46341
17.39	0.46341
17.4	0.4878
17.41	0.4878
17.42	0.46341
17.43	0.43902
17.44	0.4878
17.45	0.4878
17.46	0.4878
17.47	0.46341
17.48	0.43902
17.49	0.43902
17.5	0.46341
17.51	0.4878
17.52	0.46341
17.53	0.46341
17.54	0.46341
17.55	0.4878
17.56	0.4878
17.57	0.46341
17.58	0.46341
17.59	0.46341
17.6	0.46341
17.61	0.4878
17.62	0.4878
17.63	0.46341
17.64	0.46341
17.65	0.46341
17.66	0.43902
17.67	0.4878
17.68	0.4878
17.69	0.4878
17.7	0.4878
17.71	0.46341
17.72	0.43902
17.73	0.4878
17.74	0.4878
17.75	0.5122
17.76	0.4878
17.77	0.46341
17.78	0.46341
17.79	0.4878
17.8	0.46341
17.81	0.46341
17.82	0.46341
17.83	0.46341
17.84	0.43902
17.85	0.4878
17.86	0.4878
17.87	0.46341
17.88	0.46341
17.89	0.43902
17.9	0.4878
17.91	0.4878
17.92	0.4878
17.93	0.46341
17.94	0.46341
17.95	0.43902
17.96	0.4878
17.97	0.4878
17.98	0.46341
17.99	0.46341
18	0.4878
18.01	0.43902
18.02	0.46341
18.03	0.5122
18.04	0.5122
18.05	0.46341
18.06	0.46341
18.07	0.46341
18.08	0.43902
18.09	0.5122
18.1	0.4878
18.11	0.4878
18.12	0.4878
18.13	0.46341
18.14	0.4878
18.15	0.4878
18.16	0.4878
18.17	0.46341
18.18	0.46341
18.19	0.46341
18.2	0.4878
18.21	0.5122
18.22	0.46341
18.23	0.4878
18.24	0.46341
18.25	0.46341
18.26	0.46341
18.27	0.5122
18.28	0.4878
18.29	0.46341
18.3	0.4878
18.31	0.46341
18.32	0.5122
18.33	0.4878
18.34	0.4878
18.35	0.4878
18.36	0.4878
18.37	0.4878
18.38	0.4878
18.39	0.5122
18.4	0.4878
18.41	0.4878
18.42	0.4878
18.43	0.4878
18.44	0.5122
18.45	0.5122
18.46	0.4878
18.47	0.4878
18.48	0.46341
18.49	0.5122
18.5	0.5122
18.51	0.46341
18.52	0.46341
18.53	0.46341
18.54	0.5122
18.55	0.4878
18.56	0.46341
18.57	0.4878
18.58	0.4878
18.59	0.5122
18.6	0.5122
18.61	0.4878
18.62	0.4878
18.63	0.4878
18.64	0.5122
18.65	0.5122
18.66	0.53659
18.67	0.4878
18.68	0.4878
18.69	0.4878
18.7	0.53659
18.71	0.5122
18.72	0.5122
18.73	0.5122
18.74	0.4878
18.75	0.4878
18.76	0.4878
18.77	0.5122
18.78	0.5122
18.79	0.4878
18.8	0.4878
18.81	0.4878
18.82	0.4878
18.83	0.46341
18.84	0.53659
18.85	0.5122
18.86	0.4878
18.87	0.4878
18.88	0.4878
18.89	0.53659
18.9	0.53659
18.91	0.5122
18.92	0.5122
18.93	0.46341
18.94	0.4878
18.95	0.53659
18.96	0.5122
18.97	0.4878
18.98	0.4878
18.99	0.4878
19	0.53659
19.01	0.53659
19.02	0.4878
19.03	0.5122
19.04	0.4878
19.05	0.4878
19.06	0.4878
19.07	0.5122
19.08	0.5122
19.09	0.4878
19.1	0.4878
19.11	0.4878
19.12	0.5122
19.13	0.53659
19.14	0.5122
19.15	0.5122
19.16	0.5122
19.17	0.4878
19.18	0.5122
19.19	0.53659
19.2	0.53659
19.21	0.4878
19.22	0.5122
19.23	0.4878
19.24	0.4878
19.25	0.4878
19.26	0.53659
19.27	0.5122
19.28	0.4878
19.29	0.5122
19.3	0.4878
19.31	0.4878
19.32	0.5122
19.33	0.53659
19.34	0.5122
19.35	0.5122
19.36	0.5122
19.37	0.4878
19.38	0.4878
19.39	0.5122
19.4	0.53659
19.41	0.53659
19.42	0.5122
19.43	0.4878
19.44	0.4878
19.45	0.53659
19.46	0.53659
19.47	0.5122
19.48	0.5122
19.49	0.5122
19.5	0.4878
19.51	0.53659
19.52	0.53659
19.53	0.56098
19.54	0.5122
19.55	0.5122
19.56	0.5122
19.57	0.5122
19.58	0.53659
19.59	0.5122
19.6	0.5122
19.61	0.4878
19.62	0.53659
19.63	0.53659
19.64	0.5122
19.65	0.4878
19.66	0.4878
19.67	0.53659
19.68	0.53659
19.69	0.5122
19.7	0.53659
19.71	0.5122
19.72	0.5122
19.73	0.4878
19.74	0.53659
19.75	0.53659
19.76	0.5122
19.77	0.4878
19.78	0.4878
19.79	0.53659
19.8	0.56098
19.81	0.56098
19.82	0.5122
19.83	0.5122
19.84	0.53659
19.85	0.53659
19.86	0.53659
19.87	0.5122
19.88	0.5122
19.89	0.4878
19.9	0.56098
19.91	0.53659
19.92	0.60976
19.93	0.5122
19.94	0.5122
19.95	0.5122
19.96	0.5122
19.97	0.53659
19.98	0.53659
[truncated: 3,002 more rows]

## Sheet: Figure 1c
t (s)	Hc (mm)
0	--
0.01	1.26895
0.02	0.61041
0.03	0.53724
0.04	0.53724
0.05	0.46407
0.06	0.41529
0.07	0.36651
0.08	0.34212
0.09	0.31773
0.1	0.29334
0.11	0.24456
0.12	0.22017
0.13	0.19578
0.14	0.17139
0.15	0.17139
0.16	0.17139
0.17	0.17139
0.18	0.17139
0.19	0.17139
0.2	0.17139
0.21	0.17139
0.22	0.17139
0.23	0.17139
0.24	0.17139
0.25	0.17139
0.26	0.17139
0.27	0.147
0.28	0.17139
0.29	0.17139
0.3	0.17139
0.31	0.147
0.32	0.17139
0.33	0.17139
0.34	0.17139
0.35	0.17139
0.36	0.17139
0.37	0.17139
0.38	0.17139
0.39	0.17139
0.4	0.147
0.41	0.17139
0.42	0.17139
0.43	0.17139
0.44	0.17139
0.45	0.17139
0.46	0.17139
0.47	0.17139
0.48	0.17139
0.49	0.17139
0.5	0.17139
0.51	0.17139
0.52	0.17139
0.53	0.17139
0.54	0.17139
0.55	0.17139
0.56	0.17139
0.57	0.17139
0.58	0.17139
0.59	0.17139
0.6	0.17139
0.61	0.17139
0.62	0.17139
0.63	0.17139
0.64	0.17139
0.65	0.17139
0.66	0.17139
0.67	0.17139
0.68	0.17139
0.69	0.17139
0.7	0.17139
0.71	0.17139
0.72	0.17139
0.73	0.17139
0.74	0.17139
0.75	0.17139
0.76	0.17139
0.77	0.17139
0.78	0.17139
0.79	0.17139
0.8	0.17139
0.81	0.17139
0.82	0.19578
0.83	0.17139
0.84	0.17139
0.85	0.17139
0.86	0.17139
0.87	0.17139
0.88	0.17139
0.89	0.17139
0.9	0.17139
0.91	0.17139
0.92	0.17139
0.93	0.17139
0.94	0.17139
0.95	0.17139
0.96	0.17139
0.97	0.17139
0.98	0.19578
0.99	0.17139
1	0.17139
1.01	0.17139
1.02	0.17139
1.03	0.17139
1.04	0.17139
1.05	0.17139
1.06	0.17139
1.07	0.17139
1.08	0.17139
1.09	0.17139
1.1	0.17139
1.11	0.17139
1.12	0.17139
1.13	0.17139
1.14	0.17139
1.15	0.19578
1.16	0.19578
1.17	0.17139
1.18	0.17139
1.19	0.19578
1.2	0.17139
1.21	0.19578
1.22	0.17139
1.23	0.19578
1.24	0.17139
1.25	0.17139
1.26	0.17139
1.27	0.19578
1.28	0.19578
1.29	0.19578
1.3	0.17139
1.31	0.19578
1.32	0.19578
1.33	0.17139
1.34	0.17139
1.35	0.19578
1.36	0.19578
1.37	0.19578
1.38	0.19578
1.39	0.19578
1.4	0.19578
1.41	0.17139
1.42	0.17139
1.43	0.19578
1.44	0.19578
1.45	0.19578
1.46	0.19578
1.47	0.19578
1.48	0.19578
1.49	0.19578
1.5	0.17139
1.51	0.19578
1.52	0.19578
1.53	0.19578
1.54	0.19578
1.55	0.19578
1.56	0.19578
1.57	0.19578
1.58	0.19578
1.59	0.19578
1.6	0.19578
1.61	0.19578
1.62	0.19578
1.63	0.19578
1.64	0.19578
1.65	0.19578
1.66	0.19578
1.67	0.19578
1.68	0.19578
1.69	0.19578
1.7	0.19578
1.71	0.19578
1.72	0.19578
1.73	0.19578
1.74	0.19578
1.75	0.19578
1.76	0.19578
1.77	0.19578
1.78	0.19578
1.79	0.19578
1.8	0.19578
1.81	0.19578
1.82	0.19578
1.83	0.19578
1.84	0.19578
1.85	0.19578
1.86	0.19578
1.87	0.19578
1.88	0.19578
1.89	0.19578
1.9	0.19578
1.91	0.19578
1.92	0.19578
1.93	0.19578
1.94	0.19578
1.95	0.19578
1.96	0.19578
1.97	0.19578
1.98	0.19578
1.99	0.19578
2	0.19578
2.01	0.19578
2.02	0.19578
2.03	0.19578
2.04	0.19578
2.05	0.19578
2.06	0.19578
2.07	0.19578
2.08	0.19578
2.09	0.19578
2.1	0.19578
2.11	0.19578
2.12	0.19578
2.13	0.19578
2.14	0.19578
2.15	0.19578
2.16	0.19578
2.17	0.19578
2.18	0.19578
2.19	0.19578
2.2	0.19578
2.21	0.19578
2.22	0.19578
2.23	0.19578
2.24	0.22017
2.25	0.19578
2.26	0.19578
2.27	0.19578
2.28	0.19578
2.29	0.19578
2.3	0.22017
2.31	0.19578
2.32	0.19578
2.33	0.22017
2.34	0.19578
2.35	0.22017
2.36	0.19578
2.37	0.22017
2.38	0.19578
2.39	0.19578
2.4	0.19578
2.41	0.19578
2.42	0.19578
2.43	0.22017
2.44	0.19578
2.45	0.19578
2.46	0.22017
2.47	0.19578
2.48	0.22017
2.49	0.19578
2.5	0.22017
2.51	0.19578
2.52	0.22017
2.53	0.19578
2.54	0.22017
2.55	0.22017
2.56	0.22017
2.57	0.22017
2.58	0.22017
2.59	0.22017
2.6	0.22017
2.61	0.22017
2.62	0.22017
2.63	0.22017
2.64	0.22017
2.65	0.22017
2.66	0.22017
2.67	0.22017
2.68	0.22017
2.69	0.22017
2.7	0.22017
2.71	0.22017
2.72	0.22017
2.73	0.22017
2.74	0.22017
2.75	0.22017
2.76	0.22017
2.77	0.22017
2.78	0.22017
2.79	0.22017
2.8	0.22017
2.81	0.22017
2.82	0.22017
2.83	0.22017
2.84	0.22017
2.85	0.22017
2.86	0.22017
2.87	0.22017
2.88	0.22017
2.89	0.22017
2.9	0.22017
2.91	0.22017
2.92	0.22017
2.93	0.22017
2.94	0.22017
2.95	0.22017
2.96	0.22017
2.97	0.22017
2.98	0.22017
2.99	0.22017
3	0.22017
3.01	0.22017
3.02	0.22017
3.03	0.22017
3.04	0.22017
3.05	0.22017
3.06	0.22017
3.07	0.22017
3.08	0.22017
3.09	0.22017
3.1	0.22017
3.11	0.22017
3.12	0.22017
3.13	0.22017
3.14	0.22017
3.15	0.22017
3.16	0.22017
3.17	0.22017
3.18	0.22017
3.19	0.22017
3.2	0.22017
3.21	0.22017
3.22	0.22017
3.23	0.22017
3.24	0.22017
3.25	0.22017
3.26	0.22017
3.27	0.22017
3.28	0.22017
3.29	0.22017
3.3	0.22017
3.31	0.22017
3.32	0.22017
3.33	0.22017
3.34	0.22017
3.35	0.22017
3.36	0.22017
3.37	0.22017
3.38	0.22017
3.39	0.22017
3.4	0.22017
3.41	0.22017
3.42	0.22017
3.43	0.22017
3.44	0.22017
3.45	0.22017
3.46	0.22017
3.47	0.22017
3.48	0.22017
3.49	0.22017
3.5	0.22017
3.51	0.22017
3.52	0.22017
3.53	0.22017
3.54	0.22017
3.55	0.22017
3.56	0.22017
3.57	0.22017
3.58	0.22017
3.59	0.22017
3.6	0.22017
3.61	0.22017
3.62	0.22017
3.63	0.22017
3.64	0.22017
3.65	0.22017
3.66	0.22017
3.67	0.22017
3.68	0.22017
3.69	0.22017
3.7	0.22017
3.71	0.22017
3.72	0.22017
3.73	0.22017
3.74	0.22017
3.75	0.22017
3.76	0.22017
3.77	0.22017
3.78	0.22017
3.79	0.22017
3.8	0.22017
3.81	0.22017
3.82	0.22017
3.83	0.22017
3.84	0.22017
3.85	0.22017
3.86	0.22017
3.87	0.22017
3.88	0.22017
3.89	0.22017
3.9	0.22017
3.91	0.22017
3.92	0.22017
3.93	0.22017
3.94	0.22017
3.95	0.22017
3.96	0.22017
3.97	0.22017
3.98	0.22017
3.99	0.22017
4	0.22017
4.01	0.22017
4.02	0.22017
4.03	0.22017
4.04	0.22017
4.05	0.22017
4.06	0.22017
4.07	0.22017
4.08	0.22017
4.09	0.22017
4.1	0.22017
4.11	0.22017
4.12	0.22017
4.13	0.22017
4.14	0.22017
4.15	0.22017
4.16	0.22017
4.17	0.22017
4.18	0.22017
4.19	0.22017
4.2	0.22017
4.21	0.22017
4.22	0.22017
4.23	0.22017
4.24	0.22017
4.25	0.22017
4.26	0.22017
4.27	0.22017
4.28	0.22017
4.29	0.22017
4.3	0.22017
4.31	0.22017
4.32	0.22017
4.33	0.22017
4.34	0.22017
4.35	0.22017
4.36	0.22017
4.37	0.22017
4.38	0.22017
4.39	0.22017
4.4	0.22017
4.41	0.22017
4.42	0.22017
4.43	0.22017
4.44	0.22017
4.45	0.22017
4.46	0.22017
4.47	0.22017
4.48	0.22017
4.49	0.22017
4.5	0.22017
4.51	0.22017
4.52	0.22017
4.53	0.22017
4.54	0.22017
4.55	0.22017
4.56	0.22017
4.57	0.22017
4.58	0.22017
4.59	0.22017
4.6	0.22017
4.61	0.22017
4.62	0.22017
4.63	0.22017
4.64	0.22017
4.65	0.22017
4.66	0.22017
4.67	0.22017
4.68	0.22017
4.69	0.22017
4.7	0.22017
4.71	0.22017
4.72	0.22017
4.73	0.22017
4.74	0.22017
4.75	0.22017
4.76	0.22017
4.77	0.22017
4.78	0.22017
4.79	0.22017
4.8	0.22017
4.81	0.22017
4.82	0.22017
4.83	0.22017
4.84	0.22017
4.85	0.22017
4.86	0.22017
4.87	0.22017
4.88	0.22017
4.89	0.22017
4.9	0.22017
4.91	0.22017
4.92	0.22017
4.93	0.22017
4.94	0.22017
4.95	0.22017
4.96	0.22017
4.97	0.22017
4.98	0.22017
4.99	0.22017
5	0.22017
5.01	0.22017
5.02	0.22017
5.03	0.22017
5.04	0.22017
5.05	0.22017
5.06	0.22017
5.07	0.22017
5.08	0.22017
5.09	0.22017
5.1	0.22017
5.11	0.22017
5.12	0.22017
5.13	0.22017
5.14	0.22017
5.15	0.22017
5.16	0.22017
5.17	0.22017
5.18	0.22017
5.19	0.22017
5.2	0.22017
5.21	0.22017
5.22	0.22017
5.23	0.22017
5.24	0.22017
5.25	0.22017
5.26	0.22017
5.27	0.22017
5.28	0.22017
5.29	0.22017
5.3	0.22017
5.31	0.22017
5.32	0.22017
5.33	0.22017
5.34	0.22017
5.35	0.22017
5.36	0.22017
5.37	0.22017
5.38	0.22017
5.39	0.22017
5.4	0.22017
5.41	0.22017
5.42	0.22017
5.43	0.22017
5.44	0.22017
5.45	0.22017
5.46	0.22017
5.47	0.22017
5.48	0.22017
5.49	0.22017
5.5	0.22017
5.51	0.22017
5.52	0.22017
5.53	0.22017
5.54	0.22017
5.55	0.22017
5.56	0.22017
5.57	0.22017
5.58	0.22017
5.59	0.22017
5.6	0.22017
5.61	0.22017
5.62	0.22017
5.63	0.22017
5.64	0.22017
5.65	0.22017
5.66	0.22017
5.67	0.22017
5.68	0.22017
5.69	0.22017
5.7	0.22017
5.71	0.22017
5.72	0.22017
5.73	0.22017
5.74	0.22017
5.75	0.22017
5.76	0.22017
5.77	0.22017
5.78	0.22017
5.79	0.22017
5.8	0.22017
5.81	0.22017
5.82	0.22017
5.83	0.22017
5.84	0.22017
5.85	0.22017
5.86	0.22017
5.87	0.22017
5.88	0.22017
5.89	0.22017
5.9	0.22017
5.91	0.22017
5.92	0.22017
5.93	0.22017
5.94	0.22017
5.95	0.22017
5.96	0.22017
5.97	0.22017
5.98	0.22017
5.99	0.22017
6	0.22017
6.01	0.22017
6.02	0.22017
6.03	0.22017
6.04	0.22017
6.05	0.22017
6.06	0.22017
6.07	0.22017
6.08	0.22017
6.09	0.22017
6.1	0.22017
6.11	0.22017
6.12	0.22017
6.13	0.22017
6.14	0.22017
6.15	0.22017
6.16	0.22017
6.17	0.22017
6.18	0.22017
6.19	0.22017
6.2	0.22017
6.21	0.22017
6.22	0.22017
6.23	0.22017
6.24	0.22017
6.25	0.22017
6.26	0.22017
6.27	0.22017
6.28	0.22017
6.29	0.22017
6.3	0.22017
6.31	0.22017
6.32	0.22017
6.33	0.22017
6.34	0.22017
6.35	0.22017
6.36	0.22017
6.37	0.24456
6.38	0.22017
6.39	0.24456
6.4	0.24456
6.41	0.24456
6.42	0.22017
6.43	0.24456
6.44	0.22017
6.45	0.24456
6.46	0.22017
6.47	0.24456
6.48	0.24456
6.49	0.24456
6.5	0.24456
6.51	0.24456
6.52	0.24456
6.53	0.24456
6.54	0.24456
6.55	0.24456
6.56	0.24456
6.57	0.24456
6.58	0.24456
6.59	0.24456
6.6	0.24456
6.61	0.24456
6.62	0.24456
6.63	0.24456
6.64	0.24456
6.65	0.24456
6.66	0.24456
6.67	0.24456
6.68	0.24456
6.69	0.24456
6.7	0.24456
6.71	0.24456
6.72	0.24456
6.73	0.24456
6.74	0.24456
6.75	0.24456
6.76	0.24456
6.77	0.24456
6.78	0.24456
6.79	0.24456
6.8	0.24456
6.81	0.24456
6.82	0.24456
6.83	0.24456
6.84	0.24456
6.85	0.24456
6.86	0.24456
6.87	0.24456
6.88	0.24456
6.89	0.24456
6.9	0.24456
6.91	0.24456
6.92	0.24456
6.93	0.24456
6.94	0.24456
6.95	0.24456
6.96	0.24456
6.97	0.24456
6.98	0.24456
6.99	0.24456
7	0.24456
7.01	0.24456
7.02	0.24456
7.03	0.24456
7.04	0.24456
7.05	0.24456
7.06	0.24456
7.07	0.24456
7.08	0.24456
7.09	0.24456
7.1	0.24456
7.11	0.24456
7.12	0.24456
7.13	0.24456
7.14	0.24456
7.15	0.24456
7.16	0.24456
7.17	0.24456
7.18	0.24456
7.19	0.24456
7.2	0.24456
7.21	0.24456
7.22	0.24456
7.23	0.24456
7.24	0.24456
7.25	0.24456
7.26	0.24456
7.27	0.24456
7.28	0.24456
7.29	0.24456
7.3	0.24456
7.31	0.24456
7.32	0.24456
7.33	0.24456
7.34	0.24456
7.35	0.24456
7.36	0.24456
7.37	0.24456
7.38	0.24456
7.39	0.24456
7.4	0.24456
7.41	0.24456
7.42	0.24456
7.43	0.24456
7.44	0.24456
7.45	0.24456
7.46	0.24456
7.47	0.24456
7.48	0.24456
7.49	0.24456
7.5	0.24456
7.51	0.24456
7.52	0.24456
7.53	0.24456
7.54	0.24456
7.55	0.24456
7.56	0.24456
7.57	0.24456
7.58	0.24456
7.59	0.24456
7.6	0.24456
7.61	0.24456
7.62	0.24456
7.63	0.24456
7.64	0.24456
7.65	0.24456
7.66	0.24456
7.67	0.24456
7.68	0.24456
7.69	0.24456
7.7	0.24456
7.71	0.24456
7.72	0.24456
7.73	0.24456
7.74	0.24456
7.75	0.24456
7.76	0.24456
7.77	0.24456
7.78	0.24456
7.79	0.24456
7.8	0.24456
7.81	0.24456
7.82	0.24456
7.83	0.24456
7.84	0.24456
7.85	0.24456
7.86	0.24456
7.87	0.24456
7.88	0.24456
7.89	0.24456
7.9	0.24456
7.91	0.24456
7.92	0.24456
7.93	0.24456
7.94	0.24456
7.95	0.24456
7.96	0.24456
7.97	0.24456
7.98	0.24456
7.99	0.24456
8	0.24456
8.01	0.24456
8.02	0.24456
8.03	0.26895
8.04	0.24456
8.05	0.24456
8.06	0.24456
8.07	0.24456
8.08	0.24456
8.09	0.24456
8.1	0.26895
8.11	0.26895
8.12	0.26895
8.13	0.26895
8.14	0.26895
8.15	0.26895
8.16	0.26895
8.17	0.26895
8.18	0.26895
8.19	0.26895
8.2	0.26895
8.21	0.26895
8.22	0.26895
8.23	0.26895
8.24	0.26895
8.25	0.26895
8.26	0.26895
8.27	0.26895
8.28	0.26895
8.29	0.26895
8.3	0.26895
8.31	0.26895
8.32	0.26895
8.33	0.26895
8.34	0.26895
8.35	0.26895
8.36	0.26895
8.37	0.26895
8.38	0.26895
8.39	0.26895
8.4	0.26895
8.41	0.26895
8.42	0.26895
8.43	0.26895
8.44	0.26895
8.45	0.26895
8.46	0.26895
8.47	0.26895
8.48	0.26895
8.49	0.26895
8.5	0.26895
8.51	0.26895
8.52	0.26895
8.53	0.26895
8.54	0.26895
8.55	0.26895
8.56	0.26895
8.57	0.26895
8.58	0.26895
8.59	0.26895
8.6	0.26895
8.61	0.26895
8.62	0.26895
8.63	0.26895
8.64	0.26895
8.65	0.26895
8.66	0.26895
8.67	0.26895
8.68	0.26895
8.69	0.26895
8.7	0.26895
8.71	0.26895
8.72	0.26895
8.73	0.26895
8.74	0.26895
8.75	0.26895
8.76	0.26895
8.77	0.26895
8.78	0.26895
8.79	0.26895
8.8	0.26895
8.81	0.26895
8.82	0.26895
8.83	0.26895
8.84	0.26895
8.85	0.26895
8.86	0.26895
8.87	0.26895
8.88	0.26895
8.89	0.26895
8.9	0.26895
8.91	0.26895
8.92	0.26895
8.93	0.26895
8.94	0.26895
8.95	0.26895
8.96	0.26895
8.97	0.26895
8.98	0.26895
8.99	0.26895
9	0.26895
9.01	0.26895
9.02	0.26895
9.03	0.26895
9.04	0.26895
9.05	0.26895
9.06	0.26895
9.07	0.26895
9.08	0.26895
9.09	0.26895
9.1	0.26895
9.11	0.26895
9.12	0.26895
9.13	0.26895
9.14	0.26895
9.15	0.26895
9.16	0.26895
9.17	0.26895
9.18	0.26895
9.19	0.26895
9.2	0.26895
9.21	0.26895
9.22	0.26895
9.23	0.26895
9.24	0.26895
9.25	0.26895
9.26	0.26895
9.27	0.26895
9.28	0.26895
9.29	0.26895
9.3	0.26895
9.31	0.26895
9.32	0.26895
9.33	0.26895
9.34	0.26895
9.35	0.26895
9.36	0.26895
9.37	0.26895
9.38	0.26895
9.39	0.26895
9.4	0.29334
9.41	0.29334
9.42	0.29334
9.43	0.29334
9.44	0.29334
9.45	0.29334
9.46	0.29334
9.47	0.29334
9.48	0.29334
9.49	0.29334
9.5	0.29334
9.51	0.29334
9.52	0.29334
9.53	0.29334
9.54	0.29334
9.55	0.29334
9.56	0.29334
9.57	0.29334
9.58	0.29334
9.59	0.29334
9.6	0.29334
9.61	0.29334
9.62	0.29334
9.63	0.29334
9.64	0.29334
9.65	0.29334
9.66	0.29334
9.67	0.29334
9.68	0.29334
9.69	0.29334
9.7	0.29334
9.71	0.29334
9.72	0.29334
9.73	0.29334
9.74	0.29334
9.75	0.29334
9.76	0.29334
9.77	0.29334
9.78	0.29334
9.79	0.29334
9.8	0.29334
9.81	0.29334
9.82	0.29334
9.83	0.29334
9.84	0.29334
9.85	0.29334
9.86	0.29334
9.87	0.29334
9.88	0.29334
9.89	0.29334
9.9	0.29334
9.91	0.29334
9.92	0.29334
9.93	0.29334
9.94	0.29334
9.95	0.29334
9.96	0.29334
9.97	0.29334
9.98	0.29334
9.99	0.29334
10	0.29334
10.01	0.29334
10.02	0.29334
10.03	0.29334
10.04	0.29334
10.05	0.29334
10.06	0.29334
10.07	0.29334
10.08	0.29334
10.09	0.29334
10.1	0.29334
10.11	0.29334
10.12	0.29334
10.13	0.29334
10.14	0.29334
10.15	0.29334
10.16	0.29334
10.17	0.29334
10.18	0.29334
10.19	0.29334
10.2	0.29334
10.21	0.29334
10.22	0.29334
10.23	0.29334
10.24	0.29334
10.25	0.29334
10.26	0.29334
10.27	0.29334
10.28	0.29334
10.29	0.29334
10.3	0.29334
10.31	0.29334
10.32	0.29334
10.33	0.29334
10.34	0.29334
10.35	0.29334
10.36	0.29334
10.37	0.29334
10.38	0.29334
10.39	0.29334
10.4	0.29334
10.41	0.29334
10.42	0.29334
10.43	0.29334
10.44	0.31773
10.45	0.31773
10.46	0.31773
10.47	0.31773
10.48	0.31773
10.49	0.31773
10.5	0.31773
10.51	0.31773
10.52	0.31773
10.53	0.31773
10.54	0.31773
10.55	0.31773
10.56	0.31773
10.57	0.31773
10.58	0.31773
10.59	0.31773
10.6	0.31773
10.61	0.31773
10.62	0.31773
10.63	0.31773
10.64	0.31773
10.65	0.31773
10.66	0.31773
10.67	0.31773
10.68	0.31773
10.69	0.31773
10.7	0.31773
10.71	0.31773
10.72	0.31773
10.73	0.31773
10.74	0.31773
10.75	0.31773
10.76	0.31773
10.77	0.31773
10.78	0.31773
10.79	0.31773
10.8	0.31773
10.81	0.31773
10.82	0.31773
10.83	0.31773
10.84	0.31773
10.85	0.31773
10.86	0.31773
10.87	0.31773
10.88	0.31773
10.89	0.31773
10.9	0.31773
10.91	0.31773
10.92	0.31773
10.93	0.31773
10.94	0.31773
10.95	0.31773
10.96	0.31773
10.97	0.31773
10.98	0.31773
10.99	0.31773
11	0.31773
11.01	0.31773
11.02	0.31773
11.03	0.31773
11.04	0.31773
11.05	0.31773
11.06	0.31773
11.07	0.31773
11.08	0.31773
11.09	0.31773
11.1	0.31773
11.11	0.31773
11.12	0.31773
11.13	0.31773
11.14	0.31773
11.15	0.31773
11.16	0.31773
11.17	0.31773
11.18	0.31773
11.19	0.31773
11.2	0.31773
11.21	0.31773
11.22	0.31773
11.23	0.31773
11.24	0.31773
11.25	0.31773
11.26	0.31773
11.27	0.31773
11.28	0.31773
11.29	0.31773
11.3	0.31773
11.31	0.31773
11.32	0.31773
11.33	0.31773
11.34	0.31773
11.35	0.31773
11.36	0.31773
11.37	0.31773
11.38	0.31773
11.39	0.31773
11.4	0.31773
11.41	0.31773
11.42	0.31773
11.43	0.31773
11.44	0.31773
11.45	0.31773
11.46	0.31773
11.47	0.31773
11.48	0.31773
11.49	0.31773
11.5	0.31773
11.51	0.31773
11.52	0.31773
11.53	0.31773
11.54	0.31773
11.55	0.31773
11.56	0.34212
11.57	0.34212
11.58	0.34212
11.59	0.34212
11.6	0.34212
11.61	0.34212
11.62	0.34212
11.63	0.34212
11.64	0.34212
11.65	0.34212
11.66	0.34212
11.67	0.34212
11.68	0.34212
11.69	0.34212
11.7	0.34212
11.71	0.34212
11.72	0.34212
11.73	0.34212
11.74	0.34212
11.75	0.34212
11.76	0.34212
11.77	0.34212
11.78	0.34212
11.79	0.34212
11.8	0.34212
11.81	0.34212
11.82	0.34212
11.83	0.34212
11.84	0.34212
11.85	0.34212
11.86	0.34212
11.87	0.34212
11.88	0.34212
11.89	0.34212
11.9	0.34212
11.91	0.34212
11.92	0.34212
11.93	0.34212
11.94	0.34212
11.95	0.34212
11.96	0.34212
11.97	0.34212
11.98	0.34212
11.99	0.34212
12	0.34212
12.01	0.34212
12.02	0.34212
12.03	0.34212
12.04	0.34212
12.05	0.34212
12.06	0.34212
12.07	0.34212
12.08	0.34212
12.09	0.34212
12.1	0.34212
12.11	0.34212
12.12	0.34212
12.13	0.34212
12.14	0.34212
12.15	0.34212
12.16	0.34212
12.17	0.34212
12.18	0.34212
12.19	0.34212
12.2	0.34212
12.21	0.34212
12.22	0.34212
12.23	0.34212
12.24	0.34212
12.25	0.34212
12.26	0.34212
12.27	0.34212
12.28	0.34212
12.29	0.34212
12.3	0.34212
12.31	0.34212
12.32	0.34212
12.33	0.34212
12.34	0.34212
12.35	0.34212
12.36	0.34212
12.37	0.34212
12.38	0.34212
12.39	0.34212
12.4	0.34212
12.41	0.34212
12.42	0.34212
12.43	0.34212
12.44	0.36651
12.45	0.36651
12.46	0.36651
12.47	0.36651
12.48	0.36651
12.49	0.36651
12.5	0.36651
12.51	0.36651
12.52	0.36651
12.53	0.36651
12.54	0.36651
12.55	0.36651
12.56	0.36651
12.57	0.36651
12.58	0.36651
12.59	0.36651
12.6	0.36651
12.61	0.36651
12.62	0.36651
12.63	0.36651
12.64	0.36651
12.65	0.36651
12.66	0.36651
12.67	0.36651
12.68	0.36651
12.69	0.36651
12.7	0.36651
12.71	0.36651
12.72	0.36651
12.73	0.36651
12.74	0.36651
12.75	0.36651
12.76	0.36651
12.77	0.36651
12.78	0.36651
12.79	0.36651
12.8	0.36651
12.81	0.36651
12.82	0.36651
12.83	0.36651
12.84	0.36651
12.85	0.36651
12.86	0.36651
12.87	0.36651
12.88	0.36651
12.89	0.36651
12.9	0.36651
12.91	0.36651
12.92	0.36651
12.93	0.36651
12.94	0.36651
12.95	0.36651
12.96	0.36651
12.97	0.36651
12.98	0.36651
12.99	0.36651
13	0.36651
13.01	0.36651
13.02	0.36651
13.03	0.36651
13.04	0.36651
13.05	0.36651
13.06	0.36651
13.07	0.36651
13.08	0.36651
13.09	0.36651
13.1	0.36651
13.11	0.36651
13.12	0.36651
13.13	0.36651
13.14	0.36651
13.15	0.36651
13.16	0.36651
13.17	0.36651
13.18	0.36651
13.19	0.36651
13.2	0.36651
13.21	0.36651
13.22	0.36651
13.23	0.36651
13.24	0.36651
13.25	0.36651
13.26	0.36651
13.27	0.36651
13.28	0.36651
13.29	0.36651
13.3	0.3909
13.31	0.3909
13.32	0.3909
13.33	0.3909
13.34	0.3909
13.35	0.3909
13.36	0.3909
13.37	0.3909
13.38	0.3909
13.39	0.3909
13.4	0.3909
13.41	0.3909
13.42	0.3909
13.43	0.3909
13.44	0.3909
13.45	0.3909
13.46	0.3909
13.47	0.3909
13.48	0.3909
13.49	0.3909
13.5	0.3909
13.51	0.3909
13.52	0.3909
13.53	0.3909
13.54	0.3909
13.55	0.3909
13.56	0.3909
13.57	0.3909
13.58	0.3909
13.59	0.3909
13.6	0.3909
13.61	0.3909
13.62	0.3909
13.63	0.3909
13.64	0.3909
13.65	0.3909
13.66	0.3909
13.67	0.3909
13.68	0.3909
13.69	0.3909
13.7	0.3909
13.71	0.3909
13.72	0.3909
13.73	0.3909
13.74	0.3909
13.75	0.3909
13.76	0.3909
13.77	0.3909
13.78	0.3909
13.79	0.3909
13.8	0.3909
13.81	0.3909
13.82	0.3909
13.83	0.3909
13.84	0.3909
13.85	0.3909
13.86	0.3909
13.87	0.3909
13.88	0.3909
13.89	0.3909
13.9	0.3909
13.91	0.3909
13.92	0.3909
13.93	0.3909
13.94	0.3909
13.95	0.3909
13.96	0.3909
13.97	0.3909
13.98	0.3909
13.99	0.3909
14	0.3909
14.01	0.3909
14.02	0.3909
14.03	0.3909
14.04	0.3909
14.05	0.3909
14.06	0.3909
14.07	0.3909
14.08	0.3909
14.09	0.3909
14.1	0.3909
14.11	0.3909
14.12	0.3909
14.13	0.3909
14.14	0.3909
14.15	0.41529
14.16	0.3909
14.17	0.3909
14.18	0.41529
14.19	0.3909
14.2	0.41529
14.21	0.3909
14.22	0.41529
14.23	0.41529
14.24	0.3909
14.25	0.41529
14.26	0.3909
14.27	0.41529
14.28	0.41529
14.29	0.41529
14.3	0.41529
14.31	0.3909
14.32	0.41529
14.33	0.41529
14.34	0.41529
14.35	0.41529
14.36	0.3909
14.37	0.41529
14.38	0.41529
14.39	0.41529
14.4	0.41529
14.41	0.3909
14.42	0.41529
14.43	0.41529
14.44	0.41529
14.45	0.41529
14.46	0.41529
14.47	0.41529
14.48	0.41529
14.49	0.41529
14.5	0.41529
14.51	0.3909
14.52	0.41529
14.53	0.41529
14.54	0.41529
14.55	0.41529
14.56	0.41529
14.57	0.41529
14.58	0.41529
14.59	0.41529
14.6	0.41529
14.61	0.3909
14.62	0.41529
14.63	0.41529
14.64	0.41529
14.65	0.43968
14.66	0.41529
14.67	0.41529
14.68	0.41529
14.69	0.41529
14.7	0.43968
14.71	0.41529
14.72	0.41529
14.73	0.41529
14.74	0.41529
14.75	0.43968
14.76	0.41529
14.77	0.41529
14.78	0.43968
14.79	0.41529
14.8	0.43968
14.81	0.41529
14.82	0.41529
14.83	0.43968
14.84	0.41529
14.85	0.41529
14.86	0.43968
14.87	0.41529
14.88	0.43968
14.89	0.41529
14.9	0.41529
14.91	0.43968
14.92	0.41529
14.93	0.43968
14.94	0.43968
14.95	0.41529
14.96	0.43968
14.97	0.41529
14.98	0.41529
14.99	0.43968
15	0.41529
15.01	0.43968
15.02	0.43968
15.03	0.41529
15.04	0.43968
15.05	0.41529
15.06	0.41529
15.07	0.43968
15.08	0.41529
15.09	0.43968
15.1	0.43968
15.11	0.41529
15.12	0.43968
15.13	0.43968
15.14	0.41529
15.15	0.43968
15.16	0.41529
15.17	0.43968
15.18	0.43968
15.19	0.41529
15.2	0.43968
15.21	0.43968
15.22	0.41529
15.23	0.43968
15.24	0.43968
15.25	0.41529
15.26	0.46407
15.27	0.41529
15.28	0.43968
15.29	0.46407
15.3	0.41529
15.31	0.43968
15.32	0.43968
15.33	0.41529
15.34	0.46407
15.35	0.43968
15.36	0.41529
15.37	0.46407
15.38	0.43968
15.39	0.43968
15.4	0.46407
15.41	0.41529
15.42	0.43968
15.43	0.46407
15.44	0.41529
15.45	0.43968
15.46	0.46407
15.47	0.41529
15.48	0.46407
15.49	0.43968
15.5	0.41529
15.51	0.46407
15.52	0.43968
15.53	0.43968
15.54	0.46407
15.55	0.43968
15.56	0.43968
15.57	0.46407
15.58	0.41529
15.59	0.43968
15.6	0.46407
15.61	0.41529
15.62	0.46407
15.63	0.46407
15.64	0.41529
15.65	0.46407
15.66	0.46407
15.67	0.41529
15.68	0.46407
15.69	0.46407
15.7	0.43968
15.71	0.46407
15.72	0.43968
15.73	0.43968
15.74	0.48846
15.75	0.43968
15.76	0.43968
15.77	0.48846
15.78	0.43968
15.79	0.43968
15.8	0.48846
15.81	0.43968
15.82	0.46407
15.83	0.48846
15.84	0.43968
15.85	0.46407
15.86	0.48846
15.87	0.41529
15.88	0.46407
15.89	0.48846
15.9	0.41529
15.91	0.46407
15.92	0.48846
15.93	0.41529
15.94	0.46407
15.95	0.48846
15.96	0.41529
15.97	0.46407
15.98	0.48846
15.99	0.41529
16	0.46407
16.01	0.48846
16.02	0.41529
16.03	0.46407
16.04	0.48846
16.05	0.41529
16.06	0.46407
16.07	0.48846
16.08	0.41529
16.09	0.46407
16.1	0.48846
16.11	0.43968
16.12	0.46407
16.13	0.53724
16.14	0.41529
16.15	0.46407
16.16	0.51285
16.17	0.43968
16.18	0.46407
16.19	0.53724
16.2	0.43968
16.21	0.46407
16.22	0.51285
16.23	0.46407
16.24	0.46407
16.25	0.53724
16.26	0.46407
16.27	0.46407
16.28	0.51285
16.29	0.46407
16.3	0.46407
16.31	0.53724
16.32	0.48846
16.33	0.43968
16.34	0.48846
16.35	0.48846
16.36	0.43968
16.37	0.48846
16.38	0.53724
16.39	0.43968
16.4	0.48846
16.41	0.53724
16.42	0.43968
16.43	0.46407
16.44	0.53724
16.45	0.46407
16.46	0.46407
16.47	0.53724
16.48	0.48846
16.49	0.46407
16.5	0.53724
16.51	0.53724
16.52	0.43968
16.53	0.48846
16.54	0.56163
16.55	0.43968
16.56	0.48846
16.57	0.56163
16.58	0.46407
16.59	0.46407
16.6	0.56163
16.61	0.51285
16.62	0.46407
16.63	0.51285
16.64	0.56163
16.65	0.43968
16.66	0.48846
16.67	0.58602
16.68	0.46407
16.69	0.46407
16.7	0.56163
16.71	0.51285
16.72	0.46407
16.73	0.53724
16.74	0.61041
16.75	0.43968
16.76	0.48846
16.77	0.61041
16.78	0.46407
16.79	0.46407
16.8	0.61041
16.81	0.53724
16.82	0.46407
16.83	0.56163
16.84	0.56163
16.85	0.46407
16.86	0.56163
16.87	0.68359
16.88	0.41529
16.89	0.56163
16.9	0.61041
16.91	0.46407
16.92	0.48846
16.93	0.70798
16.94	0.51285
16.95	0.58602
16.96	0.56163
16.97	0.43968
16.98	0.6592
16.99	0.87871
17	0.48846
17.01	0.68359
17.02	0.43968
17.03	0.80554
17.04	0.9031
17.05	0.53724
17.06	0.9031
17.07	0.48846
17.08	0.61041
17.09	0.95188
17.1	0.85432
17.11	0.43968
17.12	0.70798
17.13	1.00066
17.14	0.80554
17.15	0.48846
17.16	0.43968
17.17	0.85432
17.18	1.02505
17.19	0.48846
17.2	0.58602
17.21	0.48846
17.22	1.04944
17.23	0.87871
17.24	0.68359
17.25	0.61041
17.26	0.46407
17.27	0.92749
17.28	0.92749
17.29	0.58602
17.3	0.56163
17.31	0.43968
17.32	0.9031
17.33	1.02505
17.34	0.53724
17.35	0.46407
17.36	0.53724
17.37	0.80554
17.38	0.82993
17.39	0.48846
17.4	0.70798
17.41	0.75676
17.42	0.53724
17.43	0.53724
17.44	1.07383
17.45	0.61041
17.46	0.85432
17.47	0.80554
17.48	0.43968
17.49	0.48846
17.5	0.75676
17.51	1.02505
17.52	0.41529
17.53	0.80554
17.54	0.51285
17.55	0.75676
17.56	1.26895
17.57	0.43968
17.58	0.46407
17.59	0.48846
17.6	0.51285
17.61	0.9031
17.62	0.97627
17.63	0.61041
17.64	0.80554
17.65	0.48846
17.66	0.53724
17.67	1.09822
17.68	0.68359
17.69	0.85432
17.7	0.92749
17.71	0.46407
17.72	0.51285
17.73	0.80554
17.74	1.12261
17.75	0.3909
17.76	0.85432
17.77	0.80554
17.78	0.53724
17.79	1.46407
17.8	0.95188
17.81	0.53724
17.82	0.48846
17.83	0.46407
17.84	0.46407
17.85	0.80554
17.86	1.04944
17.87	0.48846
17.88	0.6592
17.89	0.46407
17.9	0.9031
17.91	1.07383
17.92	0.51285
17.93	0.85432
17.94	0.56163
17.95	0.51285
17.96	0.95188
17.97	0.92749
17.98	0.6592
17.99	0.97627
18	0.73237
18.01	0.48846
18.02	0.6348
18.03	1.147
18.04	0.6592
18.05	0.75676
18.06	0.78115
18.07	0.61041
18.08	0.48846
18.09	1.07383
18.1	0.87871
18.11	0.68359
18.12	0.70798
18.13	0.46407
18.14	1.07383
18.15	1.04944
18.16	0.6348
18.17	0.82993
18.18	0.48846
18.19	0.61041
18.2	1.09822
18.21	0.73237
18.22	0.82993
18.23	1.02505
18.24	0.61041
18.25	0.48846
18.26	0.48846
18.27	0.97627
18.28	0.92749
18.29	0.61041
18.3	0.58602
18.31	0.48846
18.32	0.92749
18.33	1.09822
18.34	0.53724
18.35	0.73237
18.36	0.43968
18.37	0.70798
18.38	1.147
18.39	0.48846
18.4	0.75676
18.41	0.6592
18.42	0.56163
18.43	0.75676
18.44	1.19578
18.45	0.41529
18.46	0.97627
18.47	0.87871
18.48	0.56163
18.49	1.19578
18.5	0.9031
18.51	0.48846
18.52	0.46407
18.53	0.58602
18.54	1.17139
18.55	0.73237
18.56	0.61041
18.57	0.46407
18.58	0.68359
18.59	1.147
18.6	0.68359
18.61	0.70798
18.62	0.6348
18.63	0.48846
18.64	0.82993
18.65	1.19578
18.66	0.3909
18.67	0.78115
18.68	0.53724
18.69	0.56163
18.7	1.19578
18.71	0.87871
18.72	0.85432
18.73	1.02505
18.74	0.51285
18.75	0.51285
18.76	0.68359
18.77	1.09822
18.78	0.6348
18.79	0.68359
18.8	0.87871
18.81	1.00066
18.82	0.73237
18.83	0.68359
18.84	1.29334
18.85	0.82993
18.86	0.51285
18.87	0.48846
18.88	0.61041
18.89	1.19578
18.9	0.85432
18.91	0.78115
18.92	0.82993
18.93	0.56163
18.94	0.56163
18.95	1.19578
18.96	0.9031
18.97	0.6348
18.98	0.53724
18.99	0.6348
19	1.26895
19.01	0.85432
19.02	0.87871
19.03	1.09822
19.04	0.6348
19.05	0.48846
19.06	0.51285
19.07	1.00066
19.08	1.07383
19.09	0.51285
19.1	0.68359
19.11	0.48846
19.12	0.73237
19.13	1.29334
19.14	0.51285
19.15	0.87871
19.16	0.78115
19.17	0.46407
19.18	0.78115
19.19	1.22017
19.2	0.51285
19.21	0.9031
19.22	0.97627
19.23	0.6348
19.24	0.48846
19.25	0.68359
19.26	1.19578
19.27	0.58602
19.28	0.82993
19.29	0.85432
19.3	0.6348
19.31	0.51285
19.32	1.04944
19.33	1.09822
19.34	0.61041
19.35	1.09822
19.36	0.78115
19.37	0.51285
19.38	0.51285
19.39	0.85432
19.4	1.22017
19.41	0.43968
19.42	0.73237
19.43	0.58602
19.44	0.58602
19.45	1.12261
19.46	1.07383
19.47	0.6348
19.48	0.95188
19.49	0.78115
19.5	0.48846
19.51	0.85432
19.52	1.31773
19.53	0.51285
19.54	0.95188
19.55	1.04944
19.56	0.48846
19.57	0.78115
19.58	1.04944
19.59	1.04944
19.6	0.58602
19.61	0.6348
19.62	1.09822
19.63	1.26895
19.64	0.46407
19.65	0.53724
19.66	0.61041
19.67	1.09822
19.68	1.22017
19.69	0.48846
19.7	1.04944
19.71	1.04944
19.72	0.73237
19.73	0.51285
19.74	0.9031
19.75	1.31773
19.76	0.58602
19.77	0.53724
19.78	0.53724
19.79	1.00066
19.8	1.31773
19.81	0.43968
19.82	0.85432
19.83	0.48846
19.84	0.92749
19.85	1.43968
19.86	0.56163
19.87	0.85432
19.88	0.73237
19.89	0.48846
19.9	1.12261
19.91	1.41529
19.92	0.41529
19.93	1.00066
19.94	0.85432
19.95	0.46407
19.96	0.70798
19.97	1.22017
19.98	0.9031
[truncated: 3,002 more rows]

## Sheet: Figure 2b
Z (mm)	T (℃)
	0 s	t0	t0+56 ms
0	73.428	68.5	68.5
0.03333	74.382	69.2	69.3
0.06667	75.23	70.1	70.1
0.1	76.396	71	71.1
0.13333	77.562	72.3	72.3
0.16667	78.94	73.7	73.7
0.2	80.212	75.1	75.2
0.23333	81.696	76.7	76.8
0.26667	83.18	77.6	77.8
0.3	83.922	78.1	78.2
0.33333	84.134	78.4	78.5
0.36667	84.134	78.5	78.5
0.4	83.922	78.5	78.6
0.43333	83.498	78.4	78.6
0.46667	83.392	78.5	78.7
0.5	83.074	78.6	78.6
0.53333	82.756	78.5	78.6
0.56667	82.438	78.6	78.7
0.6	82.12	78.6	78.6
0.63333	81.696	78.5	78.6
0.66667	81.378	78.5	78.5
0.7	80.954	78.5	78.5
0.73333	80.636	78.5	78.4
0.76667	80.212	78.4	78.4
0.8	79.894	78.3	78.3
0.83333	79.47	78.3	78.2
0.86667	79.046	78.1	78.2
0.9	78.622	77.9	77.9
0.93333	78.304	77.8	77.8
0.96667	77.88	77.8	77.8
1	77.456	77.5	77.6

## Sheet: Figure 2e
Z (mm)	T (℃)
	Sapphire	PMMA	Air
0	71.7808	92.3912	94.1257
0.01563	72.9868	92.4709	94.1226
0.03125	74.1396	92.5168	94.0884
0.04687	75.2383	92.5278	94.0216
0.0625	76.2825	92.5038	93.9221
0.07812	77.2712	92.4449	93.79
0.09375	78.2034	92.3512	93.6255
0.10937	79.0773	92.2234	93.4291
0.125	79.8915	92.0622	93.2017
0.14062	80.6444	91.8687	92.9445
0.15625	81.3345	91.6442	92.659
0.17187	81.9607	91.3906	92.347
0.1875	82.5224	91.11	92.0107
0.20312	83.0194	90.8046	91.6525
0.21875	83.4522	90.4774	91.2754
0.23437	83.8218	90.1312	90.8821
0.25	84.1302	89.7694	90.4762
0.26562	84.3768	89.3944	90.0601
0.28125	84.5677	89.0102	89.6375
0.29687	84.7057	88.6198	89.2117
0.3125	84.7945	88.2265	88.7856
0.32812	84.8382	87.8333	88.3623
0.34375	84.8411	87.4429	87.9443
0.35937	84.808	87.058	87.5342
0.375	84.7432	86.6809	87.1341
0.39062	84.6514	86.3134	86.7457
0.40625	84.5369	85.9573	86.3706
0.42187	84.404	85.6137	86.0099
0.4375	84.2564	85.2837	85.6644
0.45312	84.0977	84.968	85.3346
0.46875	83.9311	84.6669	85.0209
0.48437	83.7594	84.3807	84.7232
0.5	83.585	84.1091	84.4414
0.51562	83.4097	83.8515	84.1744
0.53125	83.2354	83.608	83.9224
0.54687	83.0635	83.3779	83.6848
0.5625	82.8951	83.1608	83.4607
0.57812	82.731	82.9559	83.2495
0.59375	82.5718	82.7625	83.0503
0.60937	82.4178	82.5799	82.8624
0.625	82.2694	82.4074	82.685
0.64062	82.1265	82.2442	82.5173
0.65625	81.9893	82.0897	82.3587
0.67187	81.8576	81.9432	82.2084
0.6875	81.7313	81.8042	82.0658
0.70312	81.6102	81.672	81.9303
0.71875	81.4941	81.5462	81.8013
0.73437	81.3827	81.4262	81.6783
0.75	81.2757	81.3116	81.5609
0.76562	81.1732	81.2022	81.4488
0.78125	81.0749	81.0976	81.3417
0.79687	80.9806	80.9975	81.2391
0.8125	80.8899	80.9014	81.1408
0.82812	80.8027	80.8093	81.0464
0.84375	80.7188	80.7207	80.9557
0.85937	80.638	80.6355	80.8684
0.875	80.5601	80.5534	80.7843
0.89062	80.4849	80.4743	80.7032
0.90625	80.4124	80.3979	80.625
0.92187	80.3423	80.3242	80.5494
0.9375	80.2745	80.2529	80.4764
0.95312	80.2088	80.184	80.4057
0.96875	80.1453	80.1172	80.3373
0.98437	80.0837	80.0525	80.2709
1	80.0238	79.9898	80.2066

## Sheet: Figure 3b
R (mm)	Magnitude of force (N)
	Fb	Fm+
0.01	4.10501e-11	3.03258e-09
0.01192	6.95113e-11	4.30755e-09
0.01384	1.08785e-10	5.8054e-09
0.01576	1.60614e-10	7.526e-09
0.01768	2.26737e-10	9.46925e-09
0.0196	3.08897e-10	1.1635e-08
0.02152	4.08835e-10	1.40232e-08
0.02343	5.28291e-10	1.66337e-08
0.02535	6.69006e-10	1.94663e-08
0.02727	8.32723e-10	2.2521e-08
0.02919	1.02118e-09	2.57977e-08
0.03111	1.23612e-09	2.92961e-08
0.03303	1.47929e-09	3.30163e-08
0.03495	1.75242e-09	3.69581e-08
0.03687	2.05725e-09	4.11214e-08
0.03879	2.39554e-09	4.5506e-08
0.04071	2.76901e-09	5.01118e-08
0.04263	3.17941e-09	5.49388e-08
0.04455	3.62848e-09	5.99868e-08
0.04646	4.11796e-09	6.52557e-08
0.04838	4.6496e-09	7.07454e-08
0.0503	5.22513e-09	7.64557e-08
0.05222	5.8463e-09	8.23866e-08
0.05414	6.51484e-09	8.85379e-08
0.05606	7.23249e-09	9.49096e-08
0.05798	8.00101e-09	1.01501e-07
0.0599	8.82212e-09	1.08313e-07
0.06182	9.69758e-09	1.15345e-07
0.06374	1.06291e-08	1.22597e-07
0.06566	1.16185e-08	1.30068e-07
0.06758	1.26674e-08	1.3776e-07
0.06949	1.37776e-08	1.4567e-07
0.07141	1.49509e-08	1.538e-07
0.07333	1.6189e-08	1.62149e-07
0.07525	1.74935e-08	1.70718e-07
0.07717	1.88664e-08	1.79505e-07
0.07909	2.03093e-08	1.88512e-07
0.08101	2.18239e-08	1.97737e-07
0.08293	2.3412e-08	2.07181e-07
0.08485	2.50753e-08	2.16843e-07
0.08677	2.68157e-08	2.26724e-07
0.08869	2.86347e-08	2.36824e-07
0.09061	3.05342e-08	2.47141e-07
0.09253	3.25159e-08	2.57677e-07
0.09444	3.45815e-08	2.68431e-07
0.09636	3.67328e-08	2.79402e-07
0.09828	3.89715e-08	2.90591e-07
0.1002	4.12994e-08	3.01998e-07
0.10212	4.37182e-08	3.13623e-07
0.10404	4.62297e-08	3.25465e-07
0.10596	4.88355e-08	3.37524e-07
0.10788	5.15374e-08	3.49801e-07
0.1098	5.43373e-08	3.62294e-07
0.11172	5.72367e-08	3.75005e-07
0.11364	6.02375e-08	3.87932e-07
0.11556	6.33413e-08	4.01077e-07
0.11747	6.655e-08	4.14437e-07
0.11939	6.98653e-08	4.28015e-07
0.12131	7.32889e-08	4.41808e-07
0.12323	7.68225e-08	4.55818e-07
0.12515	8.0468e-08	4.70045e-07
0.12707	8.42269e-08	4.84487e-07
0.12899	8.81012e-08	4.99145e-07
0.13091	9.20925e-08	5.14019e-07
0.13283	9.62025e-08	5.29109e-07
0.13475	1.00433e-07	5.44414e-07
0.13667	1.04786e-07	5.59935e-07
0.13859	1.09263e-07	5.75671e-07
0.14051	1.13865e-07	5.91622e-07
0.14242	1.18595e-07	6.07789e-07
0.14434	1.23454e-07	6.24171e-07
0.14626	1.28444e-07	6.40767e-07
0.14818	1.33567e-07	6.57578e-07
0.1501	1.38824e-07	6.74604e-07
0.15202	1.44218e-07	6.91845e-07
0.15394	1.49749e-07	7.093e-07
0.15586	1.5542e-07	7.26969e-07
0.15778	1.61232e-07	7.44853e-07
0.1597	1.67188e-07	7.62951e-07
0.16162	1.73288e-07	7.81262e-07
0.16354	1.79535e-07	7.99788e-07
0.16545	1.85931e-07	8.18527e-07
0.16737	1.92476e-07	8.3748e-07
0.16929	1.99173e-07	8.56647e-07
0.17121	2.06024e-07	8.76027e-07
0.17313	2.1303e-07	8.9562e-07
0.17505	2.20194e-07	9.15427e-07
0.17697	2.27516e-07	9.35447e-07
0.17889	2.34998e-07	9.55679e-07
0.18081	2.42643e-07	9.76125e-07
0.18273	2.50452e-07	9.96783e-07
0.18465	2.58427e-07	1.01765e-06
0.18657	2.66569e-07	1.03874e-06
0.18848	2.74881e-07	1.06003e-06
0.1904	2.83363e-07	1.08154e-06
0.19232	2.92018e-07	1.10326e-06
0.19424	3.00848e-07	1.12519e-06
0.19616	3.09854e-07	1.14734e-06
0.19808	3.19038e-07	1.16969e-06
0.2	3.28401e-07	1.19226e-06
0.2	3.28401e-07	1.19226e-06
0.22828	4.88354e-07	1.54932e-06
0.25657	6.93283e-07	1.95198e-06
0.28485	9.4876e-07	2.39988e-06
0.31313	1.26036e-06	2.89267e-06
0.34141	1.63365e-06	3.42999e-06
0.3697	2.07421e-06	4.01148e-06
0.39798	2.5876e-06	4.6368e-06
0.42626	3.17941e-06	5.3056e-06
0.45455	3.8552e-06	6.01752e-06
0.48283	4.62054e-06	6.77224e-06
0.51111	5.48101e-06	7.56939e-06
0.53939	6.44218e-06	8.40864e-06
0.56768	7.50962e-06	9.28965e-06
0.59596	8.68891e-06	1.02121e-05
0.62424	9.98561e-06	1.11756e-05
0.65253	1.14053e-05	1.21799e-05
0.68081	1.29535e-05	1.32245e-05
0.70909	1.46359e-05	1.43093e-05
0.73737	1.6458e-05	1.54338e-05
0.76566	1.84254e-05	1.65978e-05
0.79394	2.05436e-05	1.78008e-05
0.82222	2.28182e-05	1.90426e-05
0.85051	2.52549e-05	2.03229e-05
0.87879	2.78591e-05	2.16413e-05
0.90707	3.06364e-05	2.29975e-05
0.93535	3.35925e-05	2.43912e-05
0.96364	3.67328e-05	2.58221e-05
0.99192	4.0063e-05	2.72899e-05
1.0202	4.35886e-05	2.87942e-05
1.04848	4.73153e-05	3.03347e-05
1.07677	5.12484e-05	3.19112e-05
1.10505	5.53938e-05	3.35233e-05
1.13333	5.97568e-05	3.51708e-05
1.16162	6.43432e-05	3.68532e-05
1.1899	6.91584e-05	3.85704e-05
1.21818	7.42081e-05	4.03219e-05
1.24646	7.94977e-05	4.21076e-05
1.27475	8.50329e-05	4.39271e-05
1.30303	9.08193e-05	4.57801e-05
1.33131	9.68624e-05	4.76663e-05
1.3596	0.000103168	4.95854e-05
1.38788	0.000109741	5.15372e-05
1.41616	0.000116588	5.35213e-05
1.44444	0.000123714	5.55375e-05
1.47273	0.000131124	5.75855e-05
1.50101	0.000138824	5.96649e-05
1.52929	0.000146821	6.17755e-05
1.55758	0.000155118	6.39171e-05
1.58586	0.000163722	6.60893e-05
1.61414	0.000172639	6.82918e-05
1.64242	0.000181874	7.05244e-05
1.67071	0.000191432	7.27869e-05
1.69899	0.00020132	7.50788e-05
1.72727	0.000211542	7.74e-05
1.75556	0.000222105	7.97502e-05
1.78384	0.000233014	8.21291e-05
1.81212	0.000244274	8.45365e-05
1.8404	0.000255891	8.6972e-05
1.86869	0.00026787	8.94355e-05
1.89697	0.000280218	9.19265e-05
1.92525	0.000292939	9.4445e-05
1.95354	0.00030604	9.69906e-05
1.98182	0.000319526	9.9563e-05
2.0101	0.000333402	0.000102162
2.03838	0.000347674	0.000104787
2.06667	0.000362348	0.000107439
2.09495	0.000377429	0.000110116
2.12323	0.000392923	0.000112819
2.15152	0.000408835	0.000115547
2.1798	0.000425171	0.000118301
2.20808	0.000441936	0.000121079
2.23636	0.000459137	0.000123882
2.26465	0.000476778	0.000126709
2.29293	0.000494865	0.00012956
2.32121	0.000513404	0.000132435
2.34949	0.0005324	0.000135333
2.37778	0.000551859	0.000138255
2.40606	0.000571787	0.0001412
2.43434	0.000592189	0.000144168
2.46263	0.00061307	0.000147159
2.49091	0.000634437	0.000150172
2.51919	0.000656294	0.000153207
2.54747	0.000678648	0.000156264
2.57576	0.000701503	0.000159343
2.60404	0.000724866	0.000162443
2.63232	0.000748742	0.000165565
2.66061	0.000773137	0.000168708
2.68889	0.000798056	0.000171871
2.71717	0.000823504	0.000175055
2.74545	0.000849488	0.00017826
2.77374	0.000876013	0.000181484
2.80202	0.000903085	0.000184728
2.8303	0.000930708	0.000187992
2.85859	0.000958889	0.000191276
2.88687	0.000987633	0.000194579
2.91515	0.00102	0.000197901
2.94343	0.00105	0.000201241
2.97172	0.00108	0.000204601
3	0.00111	0.000207978

## Sheet: Figure 3d
R (mm)	Magnitude of force (N)		R (mm)	Magnitude of force (N)
	Fm-	Fb		Fm+
0.01	2.51327e-08	4.10501e-11	0.2	0
0.01192	3.57054e-08	6.95113e-11	0.2028	2.27367e-10
0.01384	4.81294e-08	1.08785e-10	0.20561	4.61018e-10
0.01576	6.24049e-08	1.60614e-10	0.20841	7.00953e-10
0.01768	7.85318e-08	2.26737e-10	0.21121	9.47173e-10
0.0196	9.65101e-08	3.08897e-10	0.21401	1.19968e-09
0.02152	1.1634e-07	4.08835e-10	0.21682	1.45847e-09
0.02343	1.38021e-07	5.28291e-10	0.21962	1.72354e-09
0.02535	1.61554e-07	6.69006e-10	0.22242	1.9949e-09
0.02727	1.86938e-07	8.32723e-10	0.22523	2.27254e-09
0.02919	2.14173e-07	1.02118e-09	0.22803	2.55647e-09
0.03111	2.4326e-07	1.23612e-09	0.23083	2.84668e-09
0.03303	2.74198e-07	1.47929e-09	0.23363	3.14318e-09
0.03495	3.06988e-07	1.75242e-09	0.23644	3.44596e-09
0.03687	3.41629e-07	2.05725e-09	0.23924	3.75503e-09
0.03879	3.78122e-07	2.39554e-09	0.24204	4.07038e-09
0.04071	4.16466e-07	2.76901e-09	0.24484	4.39201e-09
0.04263	4.56661e-07	3.17941e-09	0.24765	4.71993e-09
0.04455	4.98708e-07	3.62848e-09	0.25045	5.05414e-09
0.04646	5.42607e-07	4.11796e-09	0.25325	5.39462e-09
0.04838	5.88356e-07	4.6496e-09	0.25606	5.7414e-09
0.0503	6.35958e-07	5.22513e-09	0.25886	6.09445e-09
0.05222	6.8541e-07	5.8463e-09	0.26166	6.4538e-09
0.05414	7.36714e-07	6.51484e-09	0.26446	6.81942e-09
0.05606	7.8987e-07	7.23249e-09	0.26727	7.19134e-09
0.05798	8.44877e-07	8.00101e-09	0.27007	7.56953e-09
0.0599	9.01735e-07	8.82212e-09	0.27287	7.95401e-09
0.06182	9.60445e-07	9.69758e-09	0.27568	8.34478e-09
0.06374	1.02101e-06	1.06291e-08	0.27848	8.74183e-09
0.06566	1.08342e-06	1.16185e-08	0.28128	9.14516e-09
0.06758	1.14768e-06	1.26674e-08	0.28408	9.55478e-09
0.06949	1.2138e-06	1.37776e-08	0.28689	9.97068e-09
0.07141	1.28176e-06	1.49509e-08	0.28969	1.03929e-08
0.07333	1.35158e-06	1.6189e-08	0.29249	1.08213e-08
0.07525	1.42325e-06	1.74935e-08	0.2953	1.12561e-08
0.07717	1.49677e-06	1.88664e-08	0.2981	1.16971e-08
0.07909	1.57215e-06	2.03093e-08	0.3009	1.21445e-08
0.08101	1.64937e-06	2.18239e-08	0.3037	1.25981e-08
0.08293	1.72845e-06	2.3412e-08	0.30651	1.3058e-08
0.08485	1.80937e-06	2.50753e-08	0.30931	1.35242e-08
0.08677	1.89215e-06	2.68157e-08	0.31211	1.39966e-08
0.08869	1.97678e-06	2.86347e-08	0.31491	1.44754e-08
0.09061	2.06326e-06	3.05342e-08	0.31772	1.49604e-08
0.09253	2.15159e-06	3.25159e-08	0.32052	1.54517e-08
0.09444	2.24178e-06	3.45815e-08	0.32332	1.59493e-08
0.09636	2.33381e-06	3.67328e-08	0.32613	1.64532e-08
0.09828	2.4277e-06	3.89715e-08	0.32893	1.69634e-08
0.1002	2.52344e-06	4.12994e-08	0.33173	1.74798e-08
0.10212	2.62103e-06	4.37182e-08	0.33453	1.80026e-08
0.10404	2.72047e-06	4.62297e-08	0.33734	1.85316e-08
0.10596	2.82176e-06	4.88355e-08	0.34014	1.90669e-08
0.10788	2.92491e-06	5.15374e-08	0.34294	1.96085e-08
0.1098	3.0299e-06	5.43373e-08	0.34575	2.01564e-08
0.11172	3.13675e-06	5.72367e-08	0.34855	2.07106e-08
0.11364	3.24545e-06	6.02375e-08	0.35135	2.1271e-08
0.11556	3.356e-06	6.33413e-08	0.35415	2.18377e-08
0.11747	3.4684e-06	6.655e-08	0.35696	2.24108e-08
0.11939	3.58265e-06	6.98653e-08	0.35976	2.29901e-08
0.12131	3.69875e-06	7.32889e-08	0.36256	2.35756e-08
0.12323	3.81671e-06	7.68225e-08	0.36537	2.41675e-08
0.12515	3.93652e-06	8.0468e-08	0.36817	2.47657e-08
0.12707	4.05817e-06	8.42269e-08	0.37097	2.53701e-08
0.12899	4.18168e-06	8.81012e-08	0.37377	2.59808e-08
0.13091	4.30705e-06	9.20925e-08	0.37658	2.65978e-08
0.13283	4.43426e-06	9.62025e-08	0.37938	2.72211e-08
0.13475	4.56332e-06	1.00433e-07	0.38218	2.78507e-08
0.13667	4.69424e-06	1.04786e-07	0.38498	2.84866e-08
0.13859	4.827e-06	1.09263e-07	0.38779	2.91287e-08
0.14051	4.96162e-06	1.13865e-07	0.39059	2.97772e-08
0.14242	5.09809e-06	1.18595e-07	0.39339	3.04319e-08
0.14434	5.23641e-06	1.23454e-07	0.3962	3.10929e-08
0.14626	5.37659e-06	1.28444e-07	0.399	3.17602e-08
0.14818	5.51861e-06	1.33567e-07	0.4018	3.24337e-08
0.1501	5.66249e-06	1.38824e-07	0.4046	3.31136e-08
0.15202	5.80821e-06	1.44218e-07	0.40741	3.37997e-08
0.15394	5.95579e-06	1.49749e-07	0.41021	3.44921e-08
0.15586	6.10522e-06	1.5542e-07	0.41301	3.51909e-08
0.15778	6.2565e-06	1.61232e-07	0.41582	3.58959e-08
0.1597	6.40963e-06	1.67188e-07	0.41862	3.66071e-08
0.16162	6.56462e-06	1.73288e-07	0.42142	3.73247e-08
0.16354	6.72145e-06	1.79535e-07	0.42422	3.80485e-08
0.16545	6.88014e-06	1.85931e-07	0.42703	3.87787e-08
0.16737	7.04068e-06	1.92476e-07	0.42983	3.95151e-08
0.16929	7.20307e-06	1.99173e-07	0.43263	4.02578e-08
0.17121	7.36731e-06	2.06024e-07	0.43544	4.10068e-08
0.17313	7.5334e-06	2.1303e-07	0.43824	4.1762e-08
0.17505	7.70135e-06	2.20194e-07	0.44104	4.25236e-08
0.17697	7.87114e-06	2.27516e-07	0.44384	4.32914e-08
0.17889	8.04279e-06	2.34998e-07	0.44665	4.40656e-08
0.18081	8.21629e-06	2.42643e-07	0.44945	4.4846e-08
0.18273	8.39164e-06	2.50452e-07	0.45225	4.56327e-08
0.18465	8.56884e-06	2.58427e-07	0.45506	4.64256e-08
0.18657	8.74789e-06	2.66569e-07	0.45786	4.72249e-08
0.18848	8.92879e-06	2.74881e-07	0.46066	4.80304e-08
0.1904	9.11155e-06	2.83363e-07	0.46346	4.88423e-08
0.19232	9.29616e-06	2.92018e-07	0.46627	4.96604e-08
0.19424	9.48261e-06	3.00848e-07	0.46907	5.04848e-08
0.19616	9.67092e-06	3.09854e-07	0.47187	5.13155e-08
0.19808	9.86108e-06	3.19038e-07	0.47467	5.21524e-08
0.2	1.00531e-05	3.28401e-07	0.47748	5.29957e-08
0.2	1.00531e-05	3.28401e-07	0.48028	5.38452e-08
0.22828	1.14747e-05	4.88354e-07	0.48308	5.47011e-08
0.25657	1.28964e-05	6.93283e-07	0.48589	5.55632e-08
0.28485	1.4318e-05	9.4876e-07	0.48869	5.64316e-08
0.31313	1.57397e-05	1.26036e-06	0.49149	5.73062e-08
0.34141	1.71613e-05	1.63365e-06	0.49429	5.81872e-08
0.3697	1.8583e-05	2.07421e-06	0.4971	5.90744e-08
0.39798	2.00046e-05	2.5876e-06	0.4999	5.9968e-08
0.42626	2.14263e-05	3.17941e-06	0.5027	6.08678e-08
0.45455	2.28479e-05	3.8552e-06	0.50551	6.17739e-08
0.48283	2.42696e-05	4.62054e-06	0.50831	6.26863e-08
0.51111	2.56912e-05	5.48101e-06	0.51111	6.36049e-08
0.53939	2.71129e-05	6.44218e-06	0.51391	6.45299e-08
0.56768	2.85345e-05	7.50962e-06	0.51672	6.54611e-08
0.59596	2.99562e-05	8.68891e-06	0.51952	6.63987e-08
0.62424	3.13778e-05	9.98561e-06	0.52232	6.73425e-08
0.65253	3.27995e-05	1.14053e-05	0.52513	6.82925e-08
0.68081	3.42211e-05	1.29535e-05	0.52793	6.92489e-08
0.70909	3.56428e-05	1.46359e-05	0.53073	7.02116e-08
0.73737	3.70644e-05	1.6458e-05	0.53353	7.11805e-08
0.76566	3.84861e-05	1.84254e-05	0.53634	7.21558e-08
0.79394	3.99077e-05	2.05436e-05	0.53914	7.31373e-08
0.82222	4.13294e-05	2.28182e-05	0.54194	7.41251e-08
0.85051	4.2751e-05	2.52549e-05	0.54474	7.51192e-08
0.87879	4.41727e-05	2.78591e-05	0.54755	7.61195e-08
0.90707	4.55943e-05	3.06364e-05	0.55035	7.71262e-08
0.93535	4.7016e-05	3.35925e-05	0.55315	7.81391e-08
0.96364	4.84376e-05	3.67328e-05	0.55596	7.91583e-08
0.99192	4.98593e-05	4.0063e-05	0.55876	8.01838e-08
1.0202	5.12809e-05	4.35886e-05	0.56156	8.12156e-08
1.04848	5.27026e-05	4.73153e-05	0.56436	8.22537e-08
1.07677	5.41242e-05	5.12484e-05	0.56717	8.32981e-08
1.10505	5.55459e-05	5.53938e-05	0.56997	8.43487e-08
1.13333	5.69675e-05	5.97568e-05	0.57277	8.54056e-08
1.16162	5.83892e-05	6.43432e-05	0.57558	8.64689e-08
1.1899	5.98108e-05	6.91584e-05	0.57838	8.75383e-08
1.21818	6.12325e-05	7.42081e-05	0.58118	8.86141e-08
1.24646	6.26541e-05	7.94977e-05	0.58398	8.96962e-08
1.27475	6.40758e-05	8.50329e-05	0.58679	9.07846e-08
1.30303	6.54974e-05	9.08193e-05	0.58959	9.18792e-08
1.33131	6.69191e-05	9.68624e-05	0.59239	9.29801e-08
1.3596	6.83407e-05	0.000103168	0.5952	9.40873e-08
1.38788	6.97624e-05	0.000109741	0.598	9.52008e-08
1.41616	7.1184e-05	0.000116588	0.6008	9.63206e-08
1.44444	7.26057e-05	0.000123714	0.6036	9.74466e-08
1.47273	7.40273e-05	0.000131124	0.60641	9.8579e-08
1.50101	7.5449e-05	0.000138824	0.60921	9.97176e-08
1.52929	7.68706e-05	0.000146821	0.61201	1.00863e-07
1.55758	7.82923e-05	0.000155118	0.61481	1.02014e-07
1.58586	7.97139e-05	0.000163722	0.61762	1.03171e-07
1.61414	8.11356e-05	0.000172639	0.62042	1.04335e-07
1.64242	8.25572e-05	0.000181874	0.62322	1.05505e-07
1.67071	8.39789e-05	0.000191432	0.62603	1.06681e-07
1.69899	8.54005e-05	0.00020132	0.62883	1.07864e-07
1.72727	8.68222e-05	0.000211542	0.63163	1.09053e-07
1.75556	8.82438e-05	0.000222105	0.63443	1.10248e-07
1.78384	8.96655e-05	0.000233014	0.63724	1.1145e-07
1.81212	9.10871e-05	0.000244274	0.64004	1.12657e-07
1.8404	9.25088e-05	0.000255891	0.64284	1.13871e-07
1.86869	9.39304e-05	0.00026787	0.64565	1.15092e-07
1.89697	9.53521e-05	0.000280218	0.64845	1.16318e-07
1.92525	9.67737e-05	0.000292939	0.65125	1.17551e-07
1.95354	9.81954e-05	0.00030604	0.65405	1.1879e-07
1.98182	9.9617e-05	0.000319526	0.65686	1.20036e-07
2.0101	0.000101039	0.000333402	0.65966	1.21288e-07
2.03838	0.00010246	0.000347674	0.66246	1.22546e-07
2.06667	0.000103882	0.000362348	0.66527	1.2381e-07
2.09495	0.000105304	0.000377429	0.66807	1.25081e-07
2.12323	0.000106725	0.000392923	0.67087	1.26357e-07
2.15152	0.000108147	0.000408835	0.67367	1.27641e-07
2.1798	0.000109569	0.000425171	0.67648	1.2893e-07
2.20808	0.00011099	0.000441936	0.67928	1.30226e-07
2.23636	0.000112412	0.000459137	0.68208	1.31528e-07
2.26465	0.000113834	0.000476778	0.68488	1.32836e-07
2.29293	0.000115255	0.000494865	0.68769	1.34151e-07
2.32121	0.000116677	0.000513404	0.69049	1.35472e-07
2.34949	0.000118098	0.0005324	0.69329	1.36799e-07
2.37778	0.00011952	0.000551859	0.6961	1.38132e-07
2.40606	0.000120942	0.000571787	0.6989	1.39472e-07
2.43434	0.000122363	0.000592189	0.7017	1.40818e-07
2.46263	0.000123785	0.00061307	0.7045	1.4217e-07
2.49091	0.000125207	0.000634437	0.70731	1.43529e-07
2.51919	0.000126628	0.000656294	0.71011	1.44894e-07
2.54747	0.00012805	0.000678648	0.71291	1.46265e-07
2.57576	0.000129472	0.000701503	0.71572	1.47642e-07
2.60404	0.000130893	0.000724866	0.71852	1.49026e-07
2.63232	0.000132315	0.000748742	0.72132	1.50416e-07
2.66061	0.000133737	0.000773137	0.72412	1.51812e-07
2.68889	0.000135158	0.000798056	0.72693	1.53215e-07
2.71717	0.00013658	0.000823504	0.72973	1.54624e-07
2.74545	0.000138002	0.000849488	0.73253	1.56039e-07
2.77374	0.000139423	0.000876013	0.73534	1.5746e-07
2.80202	0.000140845	0.000903085	0.73814	1.58888e-07
2.8303	0.000142267	0.000930708	0.74094	1.60322e-07
2.85859	0.000143688	0.000958889	0.74374	1.61762e-07
2.88687	0.00014511	0.000987633	0.74655	1.63209e-07
2.91515	0.000146531	0.00102	0.74935	1.64662e-07
2.94343	0.000147953	0.00105	0.75215	1.66121e-07
2.97172	0.000149375	0.00108	0.75495	1.67586e-07
3	0.000150796	0.00111	0.75776	1.69058e-07
			0.76056	1.70536e-07
			0.76336	1.7202e-07
			0.76617	1.73511e-07
			0.76897	1.75008e-07
			0.77177	1.76511e-07
			0.77457	1.7802e-07
			0.77738	1.79536e-07
			0.78018	1.81058e-07
			0.78298	1.82586e-07
			0.78579	1.84121e-07
			0.78859	1.85662e-07
			0.79139	1.87209e-07
			0.79419	1.88762e-07
			0.797	1.90322e-07
			0.7998	1.91888e-07
			0.8026	1.9346e-07
			0.80541	1.95039e-07
			0.80821	1.96624e-07
			0.81101	1.98215e-07
			0.81381	1.99812e-07
			0.81662	2.01416e-07
			0.81942	2.03026e-07
			0.82222	2.04642e-07
			0.82503	2.06265e-07
			0.82783	2.07893e-07
			0.83063	2.09528e-07
			0.83343	2.1117e-07
			0.83624	2.12818e-07
			0.83904	2.14471e-07
			0.84184	2.16132e-07
			0.84464	2.17798e-07
			0.84745	2.19471e-07
			0.85025	2.2115e-07
			0.85305	2.22836e-07
			0.85586	2.24527e-07
			0.85866	2.26225e-07
			0.86146	2.27929e-07
			0.86426	2.2964e-07
			0.86707	2.31357e-07
			0.86987	2.3308e-07
			0.87267	2.34809e-07
			0.87548	2.36545e-07
			0.87828	2.38287e-07
			0.88108	2.40035e-07
			0.88388	2.4179e-07
			0.88669	2.4355e-07
			0.88949	2.45317e-07
			0.89229	2.47091e-07
			0.8951	2.4887e-07
			0.8979	2.50656e-07
			0.9007	2.52449e-07
			0.9035	2.54247e-07
			0.90631	2.56052e-07
			0.90911	2.57863e-07
			0.91191	2.5968e-07
			0.91471	2.61504e-07
			0.91752	2.63334e-07
			0.92032	2.6517e-07
			0.92312	2.67013e-07
			0.92593	2.68861e-07
			0.92873	2.70717e-07
			0.93153	2.72578e-07
			0.93433	2.74446e-07
			0.93714	2.76319e-07
			0.93994	2.782e-07
			0.94274	2.80086e-07
			0.94555	2.81979e-07
			0.94835	2.83878e-07
			0.95115	2.85783e-07
			0.95395	2.87695e-07
			0.95676	2.89613e-07
			0.95956	2.91537e-07
			0.96236	2.93468e-07
			0.96517	2.95404e-07
			0.96797	2.97347e-07
			0.97077	2.99297e-07
			0.97357	3.01252e-07
			0.97638	3.03214e-07
			0.97918	3.05182e-07
			0.98198	3.07157e-07
			0.98478	3.09138e-07
			0.98759	3.11125e-07
			0.99039	3.13118e-07
			0.99319	3.15118e-07
			0.996	3.17124e-07
			0.9988	3.19136e-07
			1.0016	3.21154e-07
			1.0044	3.23179e-07
			1.00721	3.2521e-07
			1.01001	3.27247e-07
			1.01281	3.29291e-07
			1.01562	3.31341e-07
			1.01842	3.33397e-07
			1.02122	3.35459e-07
			1.02402	3.37528e-07
			1.02683	3.39603e-07
			1.02963	3.41684e-07
			1.03243	3.43772e-07
			1.03524	3.45866e-07
			1.03804	3.47966e-07
			1.04084	3.50073e-07
			1.04364	3.52185e-07
			1.04645	3.54304e-07
			1.04925	3.5643e-07
			1.05205	3.58561e-07
			1.05485	3.60699e-07
			1.05766	3.62843e-07
			1.06046	3.64994e-07
			1.06326	3.6715e-07
			1.06607	3.69313e-07
			1.06887	3.71483e-07
			1.07167	3.73658e-07
			1.07447	3.7584e-07
			1.07728	3.78028e-07
			1.08008	3.80223e-07
			1.08288	3.82424e-07
			1.08569	3.84631e-07
			1.08849	3.86844e-07
			1.09129	3.89063e-07
			1.09409	3.91289e-07
			1.0969	3.93521e-07
			1.0997	3.9576e-07
			1.1025	3.98005e-07
			1.10531	4.00256e-07
			1.10811	4.02513e-07
			1.11091	4.04776e-07
			1.11371	4.07046e-07
			1.11652	4.09322e-07
			1.11932	4.11605e-07
			1.12212	4.13893e-07
			1.12492	4.16188e-07
			1.12773	4.1849e-07
			1.13053	4.20797e-07
			1.13333	4.23111e-07
			1.13614	4.25431e-07
			1.13894	4.27758e-07
			1.14174	4.3009e-07
			1.14454	4.32429e-07
			1.14735	4.34775e-07
			1.15015	4.37126e-07
			1.15295	4.39484e-07
			1.15576	4.41848e-07
			1.15856	4.44218e-07
			1.16136	4.46595e-07
			1.16416	4.48978e-07
			1.16697	4.51367e-07
			1.16977	4.53763e-07
			1.17257	4.56165e-07
			1.17538	4.58573e-07
			1.17818	4.60987e-07
			1.18098	4.63408e-07
			1.18378	4.65835e-07
			1.18659	4.68268e-07
			1.18939	4.70708e-07
			1.19219	4.73154e-07
			1.19499	4.75606e-07
			1.1978	4.78064e-07
			1.2006	4.80529e-07
			1.2034	4.83e-07
			1.20621	4.85477e-07
			1.20901	4.8796e-07
			1.21181	4.9045e-07
			1.21461	4.92946e-07
			1.21742	4.95449e-07
			1.22022	4.97957e-07
			1.22302	5.00472e-07
			1.22583	5.02994e-07
			1.22863	5.05521e-07
			1.23143	5.08055e-07
			1.23423	5.10595e-07
			1.23704	5.13141e-07
			1.23984	5.15694e-07
			1.24264	5.18253e-07
			1.24545	5.20818e-07
			1.24825	5.2339e-07
			1.25105	5.25967e-07
			1.25385	5.28551e-07
			1.25666	5.31142e-07
			1.25946	5.33738e-07
			1.26226	5.36341e-07
			1.26507	5.38951e-07
			1.26787	5.41566e-07
			1.27067	5.44188e-07
			1.27347	5.46816e-07
			1.27628	5.4945e-07
			1.27908	5.52091e-07
			1.28188	5.54738e-07
			1.28468	5.57391e-07
			1.28749	5.60051e-07
			1.29029	5.62716e-07
			1.29309	5.65388e-07
			1.2959	5.68067e-07
			1.2987	5.70751e-07
			1.3015	5.73442e-07
			1.3043	5.7614e-07
			1.30711	5.78843e-07
			1.30991	5.81553e-07
			1.31271	5.84269e-07
			1.31552	5.86991e-07
			1.31832	5.8972e-07
			1.32112	5.92455e-07
			1.32392	5.95196e-07
			1.32673	5.97943e-07
			1.32953	6.00697e-07
			1.33233	6.03457e-07
			1.33514	6.06224e-07
			1.33794	6.08996e-07
			1.34074	6.11775e-07
			1.34354	6.1456e-07
			1.34635	6.17352e-07
			1.34915	6.20149e-07
			1.35195	6.22953e-07
			1.35475	6.25764e-07
			1.35756	6.2858e-07
			1.36036	6.31403e-07
			1.36316	6.34232e-07
			1.36597	6.37068e-07
			1.36877	6.3991e-07
			1.37157	6.42758e-07
			1.37437	6.45612e-07
			1.37718	6.48473e-07
			1.37998	6.51339e-07
			1.38278	6.54213e-07
			1.38559	6.57092e-07
			1.38839	6.59978e-07
			1.39119	6.6287e-07
			1.39399	6.65768e-07
			1.3968	6.68673e-07
			1.3996	6.71584e-07
			1.4024	6.74501e-07
			1.40521	6.77424e-07
			1.40801	6.80354e-07
			1.41081	6.8329e-07
			1.41361	6.86232e-07
			1.41642	6.89181e-07
			1.41922	6.92136e-07
			1.42202	6.95097e-07
			1.42482	6.98064e-07
			1.42763	7.01038e-07
			1.43043	7.04018e-07
			1.43323	7.07004e-07
			1.43604	7.09997e-07
			1.43884	7.12996e-07
			1.44164	7.16001e-07
			1.44444	7.19012e-07
			1.44725	7.2203e-07
			1.45005	7.25054e-07
			1.45285	7.28084e-07
			1.45566	7.31121e-07
			1.45846	7.34164e-07
			1.46126	7.37213e-07
			1.46406	7.40268e-07
			1.46687	7.4333e-07
			1.46967	7.46398e-07
			1.47247	7.49472e-07
			1.47528	7.52553e-07
			1.47808	7.5564e-07
			1.48088	7.58733e-07
			1.48368	7.61832e-07
			1.48649	7.64938e-07
			1.48929	7.6805e-07
			1.49209	7.71168e-07
			1.49489	7.74293e-07
			1.4977	7.77424e-07
			1.5005	7.80561e-07
			1.5033	7.83704e-07
			1.50611	7.86854e-07
			1.50891	7.9001e-07
			1.51171	7.93172e-07
			1.51451	7.96341e-07
			1.51732	7.99515e-07
			1.52012	8.02696e-07
			1.52292	8.05884e-07
			1.52573	8.09078e-07
			1.52853	8.12278e-07
			1.53133	8.15484e-07
			1.53413	8.18696e-07
			1.53694	8.21915e-07
			1.53974	8.2514e-07
			1.54254	8.28372e-07
			1.54535	8.31609e-07
			1.54815	8.34853e-07
			1.55095	8.38103e-07
			1.55375	8.4136e-07
			1.55656	8.44623e-07
			1.55936	8.47892e-07
			1.56216	8.51167e-07
			1.56496	8.54449e-07
			1.56777	8.57737e-07
			1.57057	8.61031e-07
			1.57337	8.64332e-07
			1.57618	8.67638e-07
			1.57898	8.70952e-07
			1.58178	8.74271e-07
			1.58458	8.77597e-07
			1.58739	8.80928e-07
			1.59019	8.84267e-07
			1.59299	8.87611e-07
			1.5958	8.90962e-07
			1.5986	8.94319e-07
			1.6014	8.97682e-07
			1.6042	9.01052e-07
			1.60701	9.04428e-07
			1.60981	9.0781e-07
			1.61261	9.11199e-07
			1.61542	9.14594e-07
			1.61822	9.17995e-07
			1.62102	9.21402e-07
			1.62382	9.24816e-07
			1.62663	9.28236e-07
			1.62943	9.31662e-07
			1.63223	9.35094e-07
			1.63504	9.38533e-07
			1.63784	9.41978e-07
			1.64064	9.45429e-07
			1.64344	9.48887e-07
			1.64625	9.52351e-07
			1.64905	9.55821e-07
			1.65185	9.59298e-07
			1.65465	9.6278e-07
			1.65746	9.66269e-07
			1.66026	9.69765e-07
			1.66306	9.73266e-07
			1.66587	9.76774e-07
			1.66867	9.80289e-07
			1.67147	9.83809e-07
			1.67427	9.87336e-07
			1.67708	9.90869e-07
			1.67988	9.94408e-07
			1.68268	9.97954e-07
			1.68549	1.00151e-06
			1.68829	1.00506e-06
			1.69109	1.00863e-06
			1.69389	1.0122e-06
			1.6967	1.01578e-06
			1.6995	1.01936e-06
			1.7023	1.02295e-06
			1.70511	1.02654e-06
			1.70791	1.03015e-06
			1.71071	1.03376e-06
			1.71351	1.03737e-06
			1.71632	1.04099e-06
			1.71912	1.04462e-06
			1.72192	1.04825e-06
			1.72472	1.05189e-06
			1.72753	1.05554e-06
			1.73033	1.05919e-06
			1.73313	1.06285e-06
			1.73594	1.06651e-06
			1.73874	1.07019e-06
			1.74154	1.07386e-06
			1.74434	1.07755e-06
			1.74715	1.08124e-06
			1.74995	1.08493e-06
			1.75275	1.08864e-06
			1.75556	1.09235e-06
			1.75836	1.09606e-06
			1.76116	1.09978e-06
			1.76396	1.10351e-06
			1.76677	1.10724e-06
			1.76957	1.11099e-06
			1.77237	1.11473e-06
			1.77518	1.11848e-06
			1.77798	1.12224e-06
			1.78078	1.12601e-06
			1.78358	1.12978e-06
			1.78639	1.13356e-06
			1.78919	1.13734e-06
			1.79199	1.14113e-06
			1.79479	1.14493e-06
			1.7976	1.14874e-06
			1.8004	1.15254e-06
			1.8032	1.15636e-06
			1.80601	1.16018e-06
			1.80881	1.16401e-06
			1.81161	1.16785e-06
			1.81441	1.17169e-06
			1.81722	1.17553e-06
			1.82002	1.17939e-06
			1.82282	1.18325e-06
			1.82563	1.18711e-06
			1.82843	1.19099e-06
			1.83123	1.19486e-06
			1.83403	1.19875e-06
			1.83684	1.20264e-06
			1.83964	1.20654e-06
			1.84244	1.21044e-06
			1.84525	1.21435e-06
			1.84805	1.21827e-06
			1.85085	1.22219e-06
			1.85365	1.22612e-06
			1.85646	1.23006e-06
			1.85926	1.234e-06
			1.86206	1.23795e-06
			1.86486	1.2419e-06
			1.86767	1.24586e-06
			1.87047	1.24983e-06
			1.87327	1.2538e-06
			1.87608	1.25778e-06
			1.87888	1.26176e-06
			1.88168	1.26576e-06
			1.88448	1.26975e-06
			1.88729	1.27376e-06
			1.89009	1.27777e-06
			1.89289	1.28179e-06
			1.8957	1.28581e-06
			1.8985	1.28984e-06
			1.9013	1.29387e-06
			1.9041	1.29792e-06
			1.90691	1.30197e-06
			1.90971	1.30602e-06
			1.91251	1.31008e-06
			1.91532	1.31415e-06
			1.91812	1.31822e-06
			1.92092	1.3223e-06
			1.92372	1.32639e-06
			1.92653	1.33048e-06
			1.92933	1.33458e-06
			1.93213	1.33868e-06
			1.93493	1.34279e-06
			1.93774	1.34691e-06
			1.94054	1.35104e-06
			1.94334	1.35517e-06
			1.94615	1.3593e-06
			1.94895	1.36344e-06
			1.95175	1.36759e-06
			1.95455	1.37175e-06
			1.95736	1.37591e-06
			1.96016	1.38008e-06
			1.96296	1.38425e-06
			1.96577	1.38843e-06
			1.96857	1.39262e-06
			1.97137	1.39681e-06
			1.97417	1.40101e-06
			1.97698	1.40522e-06
			1.97978	1.40943e-06
			1.98258	1.41365e-06
			1.98539	1.41787e-06
			1.98819	1.4221e-06
			1.99099	1.42634e-06
			1.99379	1.43058e-06
			1.9966	1.43483e-06
			1.9994	1.43909e-06
			2.0022	1.44335e-06
			2.00501	1.44762e-06
			2.00781	1.45189e-06
			2.01061	1.45617e-06
			2.01341	1.46046e-06
			2.01622	1.46475e-06
			2.01902	1.46905e-06
			2.02182	1.47336e-06
			2.02462	1.47767e-06
			2.02743	1.48199e-06
			2.03023	1.48632e-06
			2.03303	1.49065e-06
			2.03584	1.49498e-06
			2.03864	1.49933e-06
			2.04144	1.50368e-06
			2.04424	1.50803e-06
			2.04705	1.5124e-06
			2.04985	1.51677e-06
			2.05265	1.52114e-06
			2.05546	1.52552e-06
			2.05826	1.52991e-06
			2.06106	1.5343e-06
			2.06386	1.5387e-06
			2.06667	1.54311e-06
			2.06947	1.54752e-06
			2.07227	1.55194e-06
			2.07508	1.55637e-06
			2.07788	1.5608e-06
			2.08068	1.56524e-06
			2.08348	1.56968e-06
			2.08629	1.57413e-06
			2.08909	1.57859e-06
			2.09189	1.58305e-06
			2.09469	1.58752e-06
			2.0975	1.592e-06
			2.1003	1.59648e-06
			2.1031	1.60097e-06
			2.10591	1.60546e-06
			2.10871	1.60996e-06
			2.11151	1.61447e-06
			2.11431	1.61898e-06
			2.11712	1.6235e-06
			2.11992	1.62803e-06
			2.12272	1.63256e-06
			2.12553	1.6371e-06
			2.12833	1.64165e-06
			2.13113	1.6462e-06
			2.13393	1.65075e-06
			2.13674	1.65532e-06
			2.13954	1.65989e-06
			2.14234	1.66446e-06
			2.14515	1.66905e-06
			2.14795	1.67364e-06
			2.15075	1.67823e-06
			2.15355	1.68283e-06
			2.15636	1.68744e-06
			2.15916	1.69205e-06
			2.16196	1.69667e-06
			2.16476	1.7013e-06
			2.16757	1.70593e-06
			2.17037	1.71057e-06
			2.17317	1.71522e-06
			2.17598	1.71987e-06
			2.17878	1.72453e-06
			2.18158	1.72919e-06
			2.18438	1.73386e-06
			2.18719	1.73854e-06
			2.18999	1.74322e-06
			2.19279	1.74791e-06
			2.1956	1.75261e-06
			2.1984	1.75731e-06
			2.2012	1.76202e-06
			2.204	1.76673e-06
			2.20681	1.77145e-06
			2.20961	1.77618e-06
			2.21241	1.78091e-06
			2.21522	1.78565e-06
			2.21802	1.7904e-06
			2.22082	1.79515e-06
			2.22362	1.79991e-06
			2.22643	1.80468e-06
			2.22923	1.80945e-06
			2.23203	1.81422e-06
			2.23483	1.81901e-06
			2.23764	1.8238e-06
			2.24044	1.82859e-06
			2.24324	1.8334e-06
			2.24605	1.83821e-06
			2.24885	1.84302e-06
			2.25165	1.84784e-06
			2.25445	1.85267e-06
			2.25726	1.8575e-06
			2.26006	1.86234e-06
			2.26286	1.86719e-06
			2.26567	1.87204e-06
			2.26847	1.8769e-06
			2.27127	1.88177e-06
			2.27407	1.88664e-06
			2.27688	1.89152e-06
			2.27968	1.8964e-06
			2.28248	1.90129e-06
			2.28529	1.90619e-06
			2.28809	1.91109e-06
			2.29089	1.916e-06
			2.29369	1.92092e-06
			2.2965	1.92584e-06
			2.2993	1.93077e-06
			2.3021	1.9357e-06
			2.3049	1.94064e-06
			2.30771	1.94559e-06
			2.31051	1.95054e-06
			2.31331	1.9555e-06
			2.31612	1.96047e-06
			2.31892	1.96544e-06
			2.32172	1.97042e-06
			2.32452	1.9754e-06
			2.32733	1.98039e-06
			2.33013	1.98539e-06
			2.33293	1.9904e-06
			2.33574	1.99541e-06
			2.33854	2.00042e-06
			2.34134	2.00544e-06
			2.34414	2.01047e-06
			2.34695	2.01551e-06
			2.34975	2.02055e-06
			2.35255	2.0256e-06
			2.35536	2.03065e-06
			2.35816	2.03571e-06
			2.36096	2.04078e-06
			2.36376	2.04585e-06
			2.36657	2.05093e-06
			2.36937	2.05601e-06
			2.37217	2.06111e-06
			2.37497	2.0662e-06
			2.37778	2.07131e-06
			2.38058	2.07642e-06
			2.38338	2.08154e-06
			2.38619	2.08666e-06
			2.38899	2.09179e-06
			2.39179	2.09692e-06
			2.39459	2.10207e-06
			2.3974	2.10721e-06
			2.4002	2.11237e-06
			2.403	2.11753e-06
			2.40581	2.1227e-06
			2.40861	2.12787e-06
			2.41141	2.13305e-06
			2.41421	2.13823e-06
			2.41702	2.14343e-06
			2.41982	2.14863e-06
			2.42262	2.15383e-06
			2.42543	2.15904e-06
			2.42823	2.16426e-06
			2.43103	2.16948e-06
			2.43383	2.17471e-06
			2.43664	2.17995e-06
			2.43944	2.18519e-06
			2.44224	2.19044e-06
			2.44505	2.19569e-06
			2.44785	2.20096e-06
			2.45065	2.20622e-06
			2.45345	2.2115e-06
			2.45626	2.21678e-06
			2.45906	2.22206e-06
			2.46186	2.22736e-06
			2.46466	2.23266e-06
			2.46747	2.23796e-06
			2.47027	2.24327e-06
			2.47307	2.24859e-06
			2.47588	2.25391e-06
			2.47868	2.25924e-06
			2.48148	2.26458e-06
			2.48428	2.26992e-06
			2.48709	2.27527e-06
			2.48989	2.28063e-06
			2.49269	2.28599e-06
			2.4955	2.29136e-06
			2.4983	2.29673e-06
			2.5011	2.30211e-06
			2.5039	2.3075e-06
			2.50671	2.31289e-06
			2.50951	2.31829e-06
			2.51231	2.3237e-06
			2.51512	2.32911e-06
			2.51792	2.33453e-06
			2.52072	2.33996e-06
			2.52352	2.34539e-06
			2.52633	2.35082e-06
			2.52913	2.35627e-06
			2.53193	2.36172e-06
			2.53473	2.36717e-06
			2.53754	2.37264e-06
			2.54034	2.3781e-06
			2.54314	2.38358e-06
			2.54595	2.38906e-06
			2.54875	2.39455e-06
			2.55155	2.40004e-06
			2.55435	2.40554e-06
			2.55716	2.41105e-06
			2.55996	2.41656e-06
			2.56276	2.42208e-06
			2.56557	2.42761e-06
			2.56837	2.43314e-06
			2.57117	2.43867e-06
			2.57397	2.44422e-06
			2.57678	2.44977e-06
			2.57958	2.45533e-06
			2.58238	2.46089e-06
			2.58519	2.46646e-06
			2.58799	2.47203e-06
			2.59079	2.47762e-06
			2.59359	2.4832e-06
			2.5964	2.4888e-06
			2.5992	2.4944e-06
			2.602	2.50001e-06
			2.6048	2.50562e-06
			2.60761	2.51124e-06
			2.61041	2.51686e-06
			2.61321	2.5225e-06
			2.61602	2.52813e-06
			2.61882	2.53378e-06
			2.62162	2.53943e-06
			2.62442	2.54509e-06
			2.62723	2.55075e-06
			2.63003	2.55642e-06
			2.63283	2.5621e-06
			2.63564	2.56778e-06
			2.63844	2.57347e-06
			2.64124	2.57916e-06
			2.64404	2.58486e-06
			2.64685	2.59057e-06
			2.64965	2.59629e-06
			2.65245	2.60201e-06
			2.65526	2.60773e-06
			2.65806	2.61346e-06
			2.66086	2.6192e-06
			2.66366	2.62495e-06
			2.66647	2.6307e-06
			2.66927	2.63646e-06
			2.67207	2.64222e-06
			2.67487	2.64799e-06
			2.67768	2.65377e-06
			2.68048	2.65955e-06
			2.68328	2.66534e-06
			2.68609	2.67114e-06
			2.68889	2.67694e-06
			2.69169	2.68275e-06
			2.69449	2.68856e-06
			2.6973	2.69438e-06
			2.7001	2.70021e-06
			2.7029	2.70604e-06
			2.70571	2.71188e-06
			2.70851	2.71773e-06
			2.71131	2.72358e-06
			2.71411	2.72944e-06
			2.71692	2.7353e-06
			2.71972	2.74117e-06
			2.72252	2.74705e-06
			2.72533	2.75293e-06
			2.72813	2.75882e-06
			2.73093	2.76472e-06
			2.73373	2.77062e-06
			2.73654	2.77653e-06
			2.73934	2.78244e-06
			2.74214	2.78837e-06
			2.74494	2.79429e-06
			2.74775	2.80023e-06
			2.75055	2.80617e-06
			2.75335	2.81211e-06
			2.75616	2.81807e-06
			2.75896	2.82403e-06
			2.76176	2.82999e-06
			2.76456	2.83596e-06
			2.76737	2.84194e-06
			2.77017	2.84792e-06
			2.77297	2.85391e-06
			2.77578	2.85991e-06
			2.77858	2.86591e-06
			2.78138	2.87192e-06
			2.78418	2.87794e-06
			2.78699	2.88396e-06
			2.78979	2.88999e-06
			2.79259	2.89602e-06
			2.7954	2.90206e-06
			2.7982	2.90811e-06
			2.801	2.91416e-06
			2.8038	2.92022e-06
			2.80661	2.92629e-06
			2.80941	2.93236e-06
			2.81221	2.93844e-06
			2.81502	2.94452e-06
			2.81782	2.95061e-06
			2.82062	2.95671e-06
			2.82342	2.96281e-06
			2.82623	2.96892e-06
			2.82903	2.97504e-06
			2.83183	2.98116e-06
			2.83463	2.98729e-06
			2.83744	2.99343e-06
			2.84024	2.99957e-06
			2.84304	3.00571e-06
			2.84585	3.01187e-06
			2.84865	3.01803e-06
			2.85145	3.02419e-06
			2.85425	3.03037e-06
			2.85706	3.03655e-06
			2.85986	3.04273e-06
			2.86266	3.04892e-06
			2.86547	3.05512e-06
			2.86827	3.06132e-06
			2.87107	3.06753e-06
			2.87387	3.07375e-06
			2.87668	3.07997e-06
			2.87948	3.0862e-06
			2.88228	3.09244e-06
			2.88509	3.09868e-06
			2.88789	3.10493e-06
			2.89069	3.11118e-06
			2.89349	3.11744e-06
			2.8963	3.12371e-06
			2.8991	3.12998e-06
			2.9019	3.13626e-06
			2.9047	3.14255e-06
			2.90751	3.14884e-06
			2.91031	3.15514e-06
			2.91311	3.16144e-06
			2.91592	3.16775e-06
			2.91872	3.17407e-06
			2.92152	3.18039e-06
			2.92432	3.18672e-06
			2.92713	3.19306e-06
			2.92993	3.1994e-06
			2.93273	3.20575e-06
			2.93554	3.2121e-06
			2.93834	3.21847e-06
			2.94114	3.22483e-06
			2.94394	3.23121e-06
			2.94675	3.23759e-06
			2.94955	3.24397e-06
			2.95235	3.25037e-06
			2.95516	3.25676e-06
			2.95796	3.26317e-06
			2.96076	3.26958e-06
			2.96356	3.276e-06
			2.96637	3.28242e-06
			2.96917	3.28885e-06
			2.97197	3.29529e-06
			2.97477	3.30173e-06
			2.97758	3.30818e-06
			2.98038	3.31464e-06
			2.98318	3.3211e-06
			2.98599	3.32757e-06
			2.98879	3.33404e-06
			2.99159	3.34052e-06
			2.99439	3.34701e-06
			2.9972	3.3535e-06
			3	3.36e-06

## Sheet: Figure 3e
	Rlow					Rup
P (W)	R (mm)-1	R (mm)-2	R (mm)-3	Mean	SD	R (mm)-1	R (mm)-2	R (mm)-3	Mean	SD
15	0.4058	0.4271	0.31158	0.38149	0.06148	0.7483	0.8161	0.6407	0.73503	0.08845
17	0.33	0.30434	0.3686	0.3686	0.03351	0.6975	0.73559	0.65953	0.73559	0.03241
20	0.4798	0.2757	0.2937	0.34973	0.113	0.7931	0.7849	0.8051	0.79437	0.01016
22	0.3249	0.2746	0.2393	0.2796	0.04302	0.9239	0.8675	0.9241	0.90517	0.03262
25	0.3332	0.2471	0.256	0.27877	0.04735	0.9513	0.942	0.92236	0.93855	0.01477
27	0.24756	0.2599	0.3667	0.29139	0.06551	0.96975	0.9164	1.012	0.96605	0.04791

## Sheet: Figure 3f
	P = 20 W				P = 25 W
R (mm)	f (Hz)	SD_R	SD_f	R (mm)	f (Hz)	SD_R	SD_f
0.31037	32	0.02215	5.47723	0.32415	36.67	0.02024	5.03322
0.39797	24.89	0.03465	3.72305	0.39666	27.5	0.02729	2.73861
0.50595	21.75	0.03091	3.37004	0.49553	23.57	0.03227	1.27242
0.59847	20.33	0.02799	3.88158	0.59385	19.83	0.02771	1.32916
0.70206	16.75	0.03105	0.5	0.70046	18.5	0.03648	1.19523
0.79826	17.75	0.03105	0.5	0.80707	17.67	0.02826	0.8165
0.90649	19.2	0.03803	2.16795	0.88974	19.2	0.02366	1.64317

## Sheet: Figure 4b
	1 mm/s		3 mm/s		5 mm/s
X (mm)	Z (mm)	X (mm)	Z (mm)	X (mm)	Z (mm)
0.45034	-1.91806	0.30384	-1.00276	0.1236	-0.53404
0.58757	-0.64926	0.46446	-0.64651	0.38492	-0.52259
0.57092	-1.64733	0.63854	-0.57317	0.65797	-0.51687
0.62929	-1.79614	0.77719	-0.99287	0.92298	-0.52839
0.71808	-0.58913	0.94528	-0.6217	1.18137	-0.54991
0.81107	-2.15791	1.12043	-0.5987	1.44379	-0.56121
0.81329	-0.95785	1.26213	-1.10143	1.7089	-0.54228
0.85282	-0.56651	1.4098	-0.6075	1.96496	-0.56957
1.04324	-0.68073	1.58669	-0.60817	2.23384	-0.55105
1.02528	-1.5597	1.72086	-0.99637
1.03697	-0.60681	1.89041	-0.62221
1.31139	-1.11804	2.06584	-0.60374
1.12693	-0.84452	2.20129	-1.01273
1.08466	-1.09983
1.18366	-1.43274
1.2335	-0.5461
1.39611	-2.11701
1.45993	-0.84389
1.44082	-0.52354
1.46139	-0.94647
1.40926	-0.82958
1.60645	-1.78876
1.6237	-0.49278
1.79741	-0.50777
1.82591	-2.04634
1.83902	-0.56046
1.88714	-0.78639
1.99047	-1.58732
1.93626	-0.58379
2.01496	-1.87776
2.03655	-0.68586
2.21268	-1.52172
			--	--	--
			--	--	--
			--	--	--
			--	--	--
			--	--	--
			--	--	--
			--	--	--
			--	--	--
		--	--	--	--
		--	--	--	--
		--	--	--	--
		--	--	--	--
		--	--	--	--
		--	--	--	--
		--	--	--	--
		--	--	--	--
		--	--	--	--
		--	--	--	--
		--	--	--	--
		--	--	--	--
		--	--	--	--
		--	--	--	--
		--	--	--	--
		--	--	--	--
		--	--	--	--
		--	--	--	--
		--	--	--	--
		--	--	--	--
		--	--	--	--
		--	--	--	--
		--	--	--	--
		--	--	--	--
		--	--	--	--
		--	--	--	--
		--	--	--	--
		--	--	--	--
		--	--	--	--
		--	--	--	--
		--	--	--	--
		--	--	--	--
		--	--	--	--
		--	--	--	--
		--	--	--	--
		--	--	--	--
		--	--	--	--
		--	--	--	--
				--	--
				--	--
				--	--
				--	--
				--	--
				--	--

## Sheet: Figure 4c
	Dancing				Translating
V (mm/s)	P (W)	Rup (mm)	P3/4/Rup2 (W3/4/mm2)	V (mm/s)	P (W)	Rup (mm)	P3/4/Rup2 (W3/4/mm2)
0.5	12	0.465	119.272	0.5	12	1.65	9.47279
0.5	12	0.5	103.159	0.5	12	1.6	10.0741
0.5	12	0.6	71.638	1	12	1.65	9.47279
0.5	12	0.7	52.632	1	12	1.7	8.92376
0.5	12	0.8	40.2964	3	12	1.2	17.9095
0.5	12	0.9	31.8391	3	12	1.3	15.2602
0.5	12	1	25.7897	3	12	1.4	13.158
0.5	12	1.1	21.3138	0.5	17	1.8	10.336
0.5	12	1.2	17.9095	0.5	17	1.9	9.27661
0.5	12	1.3	15.2602	1	17	1.9	9.27661
0.5	12	1.418	12.8261	1	17	2	8.37214
1	12	0.393	166.979	5	17	1.3	19.8157
1	12	0.5	103.159	5	17	1.4	17.086
1	12	0.6	71.638	10	22	0.6	112.869
1	12	0.7	52.632	10	22	0.7	82.9241
1	12	0.8	40.2964	10	22	0.8	63.4888
1	12	0.9	31.8391	10	22	0.9	50.164
1	12	1	25.7897	10	22	1	40.6328
1	12	1.1	21.3138	10	26	0.7	93.9927
1	12	1.2	17.9095	10	26	0.8	71.9631
1	12	1.3	15.2602	10	26	0.9	56.8597
1	12	1.4	13.158	10	26	1	46.0564
1	12	1.51	11.3108	15	26	0.7	93.9927
3	12	0.445	130.234	15	26	0.8	71.9631
3	12	0.5	103.159	15	26	0.9	56.8597
3	12	0.6	71.638	15	26	1	46.0564
3	12	0.7	52.632	0.1	12	1.7	8.92376
3	12	0.8	40.2964	0.1	12	1.65	9.47279
3	12	0.9	31.8391	0.1	12	1.6	10.0741
3	12	1	25.7897	2	12	1.45	12.2662
3	12	1.098	21.3915	2	12	1.35	14.1507
0.5	17	0.471	150.958	2	12	1.4	13.158
0.5	17	0.5	133.954	0.1	12	1.75	8.42112
0.5	17	0.6	93.0238	0.1	12	1.8	7.95978
0.5	17	0.7	68.344	2	12	1.28	15.7408
0.5	17	0.8	52.3259	2	12	1.29	15.4977
0.5	17	0.9	41.3439	1	12	1.7	8.92376
0.5	17	1	33.4886	1	12	1.75	8.42112
0.5	17	1.1	27.6765	1	17	1.9	9.27661
0.5	17	1.2	23.256	1	17	1.95	8.80699
0.5	17	1.3	19.8157	0.1	12	1.85	7.53533
0.5	17	1.4	17.086	0.1	12	1.9	7.14396
0.5	17	1.5	14.8838	0.5	17	1.95	8.80699
0.5	17	1.6	13.0815	0.5	12	1.8	7.95978
0.5	17	1.739	11.0738	0.5	12	1.9	7.14396
1	17	0.4	209.304	2	12	1.5	11.4621
1	17	0.5	133.954	5	17	1.5	14.8838
1	17	0.6	93.0238	5	17	1.6	13.0815
1	17	0.7	68.344
1	17	0.8	52.3259
1	17	0.9	41.3439
1	17	1	33.4886
1	17	1.1	27.6765
1	17	1.2	23.256
1	17	1.3	19.8157
1	17	1.4	17.086
1	17	1.5	14.8838
1	17	1.6	13.0815
1	17	1.784	10.5222
5	17	0.367	248.636
5	17	0.5	133.954
5	17	0.6	93.0238
5	17	0.7	68.344
5	17	0.8	52.3259
5	17	0.9	41.3439
5	17	1.048	30.4912
5	22	0.471	183.162
5	22	0.602	112.12
10	22	0.445	205.19
10	22	0.498	163.839
5	26	0.393	298.198
5	26	0.5	184.226
5	26	0.6	127.934
5	26	0.707	92.1406
10	26	0.4	287.853
10	26	0.5	184.226
10	26	0.576	138.818
15	26	0.471	207.61
15	26	0.602	127.086
0.1	12	0.524	93.9255
0.1	12	0.6	71.638
0.1	12	0.7	52.632
0.1	12	0.8	40.2964
0.1	12	0.9	31.8391
0.1	12	1	25.7897
0.1	12	1.1	21.3138
0.1	12	1.2	17.9095
0.1	12	1.3	15.2602
0.1	12	1.4	13.158
0.1	12	1.467	11.9836
2	12	0.55	85.2551
2	12	0.6	71.638
2	12	1.27	15.9896
2	12	0.7	52.632
2	12	0.8	40.2964
2	12	0.9	31.8391
2	12	1	25.7897
2	12	1.1	21.3138
2	12	1.2	17.9095

[truncated: 17 more sheets: Figure 5a, Supplementary Figure 2a, Supplementary Figure 2b, Supplementary Figure 3b, Supplementary Figure 3c, Supplementary Figure 3d, Supplementary Figure 4a, Supplementary Figure 4b, Supplementary Figure 4c, Supplementary Figure 4d, Supplementary Figure 4e, Supplementary Figure 5, Supplementary Figure 6a, Supplementary Figure 6b, Supplementary Figure 6c, Supplementary Figure 6d, Supplementary Figure 7]
